# Supplementary material for: Comparative Transcriptome Combined with Morphophysiological Analyses Revealed Carotenoid Biosynthesis for Differential Chilling Tolerance in Two Contrasting Rice (Oryza sativa L.) Genotypes
Source: Rice (N Y). 2023 Nov 25;16:52. doi: 10.1186/s12284-023-00669-6 (PMC10676345; doi:10.1186/s12284-023-00669-6)
Supplement: Supplementary file 2 — Additional file 2: Table S4. Predicted PTM sites of OsPSY1, OsLCYe, OsCYP97C2, OsRVDE1, and OsNCED2. [file 12284_2023_669_MOESM2_ESM.xlsx]

## Sheet: OsPSY
ID	Position	Residue	PTMscores	Cutoff=0.5
>Os06t0729000-01
Os06t0729000-01	5	T	Phosphothreonine:0.239;O-linked_glycosylation:0.092	None
Os06t0729000-01	8	R	Methylarginine:0.065	None
Os06t0729000-01	9	S	Phosphoserine:0.595;O-linked_glycosylation:0.074	Phosphoserine:0.595
Os06t0729000-01	11	S	Phosphoserine:0.894;O-linked_glycosylation:0.081	Phosphoserine:0.894
Os06t0729000-01	13	P	Hydroxyproline:0.118	None
Os06t0729000-01	16	S	Phosphoserine:0.397;O-linked_glycosylation:0.059	None
Os06t0729000-01	21	R	Methylarginine:0.031	None
Os06t0729000-01	27	Q	Pyrrolidone_carboxylic_acid:0.274	None
Os06t0729000-01	30	C	S-palmitoyl_cysteine:0.051	None
Os06t0729000-01	31	S	Phosphoserine:0.106;O-linked_glycosylation:0.062	None
Os06t0729000-01	32	S	Phosphoserine:0.087;O-linked_glycosylation:0.077	None
Os06t0729000-01	33	Y	Phosphotyrosine:0.077	None
Os06t0729000-01	35	P	Hydroxyproline:0.095	None
Os06t0729000-01	36	N	N-linked_glycosylation:0.033	None
Os06t0729000-01	37	N	N-linked_glycosylation:0.033	None
Os06t0729000-01	38	K	Ubiquitination:0.156;SUMOylation:0.034;N6-acetyllysine:0.145;Methyllysine:0.084;Hydroxylysine:0.219	None
Os06t0729000-01	40	K	Ubiquitination:0.168;SUMOylation:0.03;N6-acetyllysine:0.134;Methyllysine:0.103;Hydroxylysine:0.057	None
Os06t0729000-01	41	K	Ubiquitination:0.224;SUMOylation:0.026;N6-acetyllysine:0.148;Methyllysine:0.116;Hydroxylysine:0.031	None
Os06t0729000-01	42	R	Methylarginine:0.026	None
Os06t0729000-01	43	R	Methylarginine:0.03	None
Os06t0729000-01	47	C	S-palmitoyl_cysteine:0.176	None
Os06t0729000-01	48	S	Phosphoserine:0.098;O-linked_glycosylation:0.056	None
Os06t0729000-01	50	K	Ubiquitination:0.287;SUMOylation:0.057;N6-acetyllysine:0.266;Methyllysine:0.403;Hydroxylysine:0.042	None
Os06t0729000-01	51	Y	Phosphotyrosine:0.056	None
Os06t0729000-01	53	C	S-palmitoyl_cysteine:0.142	None
Os06t0729000-01	58	P	Hydroxyproline:0.214	None
Os06t0729000-01	60	P	Hydroxyproline:0.172	None
Os06t0729000-01	65	R	Methylarginine:0.106	None
Os06t0729000-01	66	T	Phosphothreonine:0.325;O-linked_glycosylation:0.288	None
Os06t0729000-01	67	S	Phosphoserine:0.68;O-linked_glycosylation:0.316	Phosphoserine:0.68
Os06t0729000-01	68	P	Hydroxyproline:0.067	None
Os06t0729000-01	70	Y	Phosphotyrosine:0.78	Phosphotyrosine:0.78
Os06t0729000-01	71	S	Phosphoserine:0.167;O-linked_glycosylation:0.212	None
Os06t0729000-01	72	S	Phosphoserine:0.277;O-linked_glycosylation:0.272	None
Os06t0729000-01	74	T	Phosphothreonine:0.237;O-linked_glycosylation:0.426	None
Os06t0729000-01	76	T	Phosphothreonine:0.692;O-linked_glycosylation:0.387	Phosphothreonine:0.692
Os06t0729000-01	77	P	Hydroxyproline:0.073	None
Os06t0729000-01	84	S	Phosphoserine:0.108;O-linked_glycosylation:0.306	None
Os06t0729000-01	85	S	Phosphoserine:0.108;O-linked_glycosylation:0.17	None
Os06t0729000-01	87	Q	Pyrrolidone_carboxylic_acid:0.2	None
Os06t0729000-01	88	K	Ubiquitination:0.312;SUMOylation:0.079;N6-acetyllysine:0.146;Methyllysine:0.069;Hydroxylysine:0.102	None
Os06t0729000-01	90	Y	Phosphotyrosine:0.196	None
Os06t0729000-01	95	K	Ubiquitination:0.544;SUMOylation:0.124;N6-acetyllysine:0.175;Methyllysine:0.146;Hydroxylysine:0.055	Ubiquitination:0.544
Os06t0729000-01	96	Q	Pyrrolidone_carboxylic_acid:0.079	None
Os06t0729000-01	101	K	Ubiquitination:0.426;SUMOylation:0.043;N6-acetyllysine:0.279;Methyllysine:0.389;Hydroxylysine:0.033	None
Os06t0729000-01	102	R	Methylarginine:0.036	None
Os06t0729000-01	105	R	Methylarginine:0.04	None
Os06t0729000-01	106	P	Hydroxyproline:0.067	None
Os06t0729000-01	107	Q	Pyrrolidone_carboxylic_acid:0.27	None
Os06t0729000-01	108	P	Hydroxyproline:0.096	None
Os06t0729000-01	110	T	Phosphothreonine:0.158;O-linked_glycosylation:0.311	None
Os06t0729000-01	112	P	Hydroxyproline:0.058	None
Os06t0729000-01	115	P	Hydroxyproline:0.065	None
Os06t0729000-01	116	K	Ubiquitination:0.341;SUMOylation:0.039;N6-acetyllysine:0.529;Methyllysine:0.216;Hydroxylysine:0.022	N6-acetyllysine:0.529
Os06t0729000-01	121	P	Hydroxyproline:0.068	None
Os06t0729000-01	122	R	Methylarginine:0.065	None
Os06t0729000-01	123	N	N-linked_glycosylation:0.035	None
Os06t0729000-01	126	K	Ubiquitination:0.41;SUMOylation:0.062;N6-acetyllysine:0.313;Methyllysine:0.451;Hydroxylysine:0.174	None
Os06t0729000-01	127	Q	Pyrrolidone_carboxylic_acid:0.281	None
Os06t0729000-01	129	Y	Phosphotyrosine:0.047	None
Os06t0729000-01	131	R	Methylarginine:0.055	None
Os06t0729000-01	132	C	S-palmitoyl_cysteine:0.042	None
Os06t0729000-01	136	C	S-palmitoyl_cysteine:0.028	None
Os06t0729000-01	139	Y	Phosphotyrosine:0.185	None
Os06t0729000-01	141	K	Ubiquitination:0.244;SUMOylation:0.037;N6-acetyllysine:0.168;Methyllysine:0.117;Hydroxylysine:0.051	None
Os06t0729000-01	142	T	Phosphothreonine:0.102;O-linked_glycosylation:0.103	None
Os06t0729000-01	144	Y	Phosphotyrosine:0.053	None
Os06t0729000-01	147	T	Phosphothreonine:0.082;O-linked_glycosylation:0.061	None
Os06t0729000-01	151	T	Phosphothreonine:0.069;O-linked_glycosylation:0.058	None
Os06t0729000-01	154	R	Methylarginine:0.019	None
Os06t0729000-01	155	R	Methylarginine:0.019	None
Os06t0729000-01	156	R	Methylarginine:0.019	None
Os06t0729000-01	162	Y	Phosphotyrosine:0.094	None
Os06t0729000-01	165	C	S-palmitoyl_cysteine:0.555	S-palmitoyl_cysteine:0.555
Os06t0729000-01	166	R	Methylarginine:0.015	None
Os06t0729000-01	167	R	Methylarginine:0.014	None
Os06t0729000-01	168	T	Phosphothreonine:0.15;O-linked_glycosylation:0.082	None
Os06t0729000-01	175	P	Hydroxyproline:0.055	None
Os06t0729000-01	176	N	N-linked_glycosylation:0.898	N-linked_glycosylation:0.898
Os06t0729000-01	178	S	Phosphoserine:0.43;O-linked_glycosylation:0.16	None
Os06t0729000-01	181	T	Phosphothreonine:0.779;O-linked_glycosylation:0.089	Phosphothreonine:0.779
Os06t0729000-01	182	P	Hydroxyproline:0.066	None
Os06t0729000-01	183	S	Phosphoserine:0.325;O-linked_glycosylation:0.085	None
Os06t0729000-01	187	R	Methylarginine:0.046	None
Os06t0729000-01	190	K	Ubiquitination:0.299;SUMOylation:0.067;N6-acetyllysine:0.26;Methyllysine:0.247;Hydroxylysine:0.05	None
Os06t0729000-01	191	R	Methylarginine:0.026	None
Os06t0729000-01	197	T	Phosphothreonine:0.121;O-linked_glycosylation:0.133	None
Os06t0729000-01	199	R	Methylarginine:0.038	None
Os06t0729000-01	200	P	Hydroxyproline:0.067	None
Os06t0729000-01	201	Y	Phosphotyrosine:0.069	None
Os06t0729000-01	209	S	Phosphoserine:0.204;O-linked_glycosylation:0.142	None
Os06t0729000-01	211	T	Phosphothreonine:0.118;O-linked_glycosylation:0.098	None
Os06t0729000-01	213	S	Phosphoserine:0.137;O-linked_glycosylation:0.13	None
Os06t0729000-01	214	K	Ubiquitination:0.515;SUMOylation:0.087;N6-acetyllysine:0.204;Methyllysine:0.099;Hydroxylysine:0.033	Ubiquitination:0.515
Os06t0729000-01	216	P	Hydroxyproline:0.082	None
Os06t0729000-01	220	Q	Pyrrolidone_carboxylic_acid:0.054	None
Os06t0729000-01	221	P	Hydroxyproline:0.087	None
Os06t0729000-01	223	R	Methylarginine:0.044	None
Os06t0729000-01	230	R	Methylarginine:0.037	None
Os06t0729000-01	231	S	Phosphoserine:0.119;O-linked_glycosylation:0.053	None
Os06t0729000-01	234	R	Methylarginine:0.029	None
Os06t0729000-01	235	K	Ubiquitination:0.201;SUMOylation:0.036;N6-acetyllysine:0.143;Methyllysine:0.096;Hydroxylysine:0.041	None
Os06t0729000-01	236	T	Phosphothreonine:0.079;O-linked_glycosylation:0.054	None
Os06t0729000-01	237	R	Methylarginine:0.054	None
Os06t0729000-01	238	Y	Phosphotyrosine:0.037	None
Os06t0729000-01	239	K	Ubiquitination:0.227;SUMOylation:0.062;N6-acetyllysine:0.165;Methyllysine:0.046;Hydroxylysine:0.249	None
Os06t0729000-01	240	N	N-linked_glycosylation:0.033	None
Os06t0729000-01	245	Y	Phosphotyrosine:0.067	None
Os06t0729000-01	247	Y	Phosphotyrosine:0.043	None
Os06t0729000-01	248	C	S-palmitoyl_cysteine:0.072	None
Os06t0729000-01	249	Y	Phosphotyrosine:0.043	None
Os06t0729000-01	250	Y	Phosphotyrosine:0.026	None
Os06t0729000-01	254	T	Phosphothreonine:0.036;O-linked_glycosylation:0.079	None
Os06t0729000-01	259	S	Phosphoserine:0.055;O-linked_glycosylation:0.109	None
Os06t0729000-01	261	P	Hydroxyproline:0.15	None
Os06t0729000-01	267	P	Hydroxyproline:0.09	None
Os06t0729000-01	269	S	Phosphoserine:0.075;O-linked_glycosylation:0.222	None
Os06t0729000-01	270	K	Ubiquitination:0.249;SUMOylation:0.144;N6-acetyllysine:0.141;Methyllysine:0.272;Hydroxylysine:0.034	None
Os06t0729000-01	272	T	Phosphothreonine:0.078;O-linked_glycosylation:0.244	None
Os06t0729000-01	273	T	Phosphothreonine:0.088;O-linked_glycosylation:0.182	None
Os06t0729000-01	275	S	Phosphoserine:0.068;O-linked_glycosylation:0.111	None
Os06t0729000-01	277	Y	Phosphotyrosine:0.124	None
Os06t0729000-01	278	S	Phosphoserine:0.062;O-linked_glycosylation:0.14	None
Os06t0729000-01	287	N	N-linked_glycosylation:0.036	None
Os06t0729000-01	288	Q	Pyrrolidone_carboxylic_acid:0.112	None
Os06t0729000-01	290	T	Phosphothreonine:0.068;O-linked_glycosylation:0.061	None
Os06t0729000-01	291	N	N-linked_glycosylation:0.033	None
Os06t0729000-01	294	R	Methylarginine:0.038	None
Os06t0729000-01	301	R	Methylarginine:0.099	None
Os06t0729000-01	302	R	Methylarginine:0.257	None
Os06t0729000-01	304	R	Methylarginine:0.107	None
Os06t0729000-01	306	Y	Phosphotyrosine:0.412	None
Os06t0729000-01	308	P	Hydroxyproline:0.099	None
Os06t0729000-01	309	Q	Pyrrolidone_carboxylic_acid:0.184	None
Os06t0729000-01	318	S	Phosphoserine:0.814;O-linked_glycosylation:0.15	Phosphoserine:0.814
Os06t0729000-01	324	N	N-linked_glycosylation:0.032	None
Os06t0729000-01	328	T	Phosphothreonine:0.085;O-linked_glycosylation:0.054	None
Os06t0729000-01	329	N	N-linked_glycosylation:0.031	None
Os06t0729000-01	330	K	Ubiquitination:0.223;SUMOylation:0.042;N6-acetyllysine:0.206;Methyllysine:0.06;Hydroxylysine:0.141	None
Os06t0729000-01	332	R	Methylarginine:0.08	None
Os06t0729000-01	333	S	Phosphoserine:0.1;O-linked_glycosylation:0.052	None
Os06t0729000-01	336	K	Ubiquitination:0.288;SUMOylation:0.044;N6-acetyllysine:0.31;Methyllysine:0.126;Hydroxylysine:0.067	None
Os06t0729000-01	337	R	Methylarginine:0.032	None
Os06t0729000-01	338	Q	Pyrrolidone_carboxylic_acid:0.628	Pyrrolidone_carboxylic_acid:0.628
Os06t0729000-01	340	K	Ubiquitination:0.234;SUMOylation:0.049;N6-acetyllysine:0.18;Methyllysine:0.069;Hydroxylysine:0.095	None
Os06t0729000-01	341	R	Methylarginine:0.032	None
Os06t0729000-01	343	R	Methylarginine:0.033	None
Os06t0729000-01	351	R	Methylarginine:0.085	None
Os06t0729000-01	354	T	Phosphothreonine:0.095;O-linked_glycosylation:0.318	None
Os06t0729000-01	357	S	Phosphoserine:0.191;O-linked_glycosylation:0.085	None
Os06t0729000-01	358	Q	Pyrrolidone_carboxylic_acid:0.091	None
Os06t0729000-01	360	S	Phosphoserine:0.102;O-linked_glycosylation:0.068	None
Os06t0729000-01	361	R	Methylarginine:0.037	None
Os06t0729000-01	363	P	Hydroxyproline:0.028	None
Os06t0729000-01	367	S	Phosphoserine:0.077;O-linked_glycosylation:0.115	None
Os06t0729000-01	371	Y	Phosphotyrosine:0.04	None
Os06t0729000-01	372	R	Methylarginine:0.022	None
Os06t0729000-01	373	Q	Pyrrolidone_carboxylic_acid:0.279	None
Os06t0729000-01	381	N	N-linked_glycosylation:0.034	None
Os06t0729000-01	383	Y	Phosphotyrosine:0.429	None
Os06t0729000-01	384	N	N-linked_glycosylation:0.038	None
Os06t0729000-01	385	N	N-linked_glycosylation:0.907	N-linked_glycosylation:0.907
Os06t0729000-01	387	T	Phosphothreonine:0.13;O-linked_glycosylation:0.059	None
Os06t0729000-01	388	K	Ubiquitination:0.279;SUMOylation:0.04;N6-acetyllysine:0.206;Methyllysine:0.092;Hydroxylysine:0.084	None
Os06t0729000-01	389	R	Methylarginine:0.072	None
Os06t0729000-01	391	Y	Phosphotyrosine:0.052	None
Os06t0729000-01	394	K	Ubiquitination:0.307;SUMOylation:0.032;N6-acetyllysine:0.166;Methyllysine:0.107;Hydroxylysine:0.063	None
Os06t0729000-01	396	K	Ubiquitination:0.21;SUMOylation:0.034;N6-acetyllysine:0.211;Methyllysine:0.077;Hydroxylysine:0.251	None
Os06t0729000-01	397	K	Ubiquitination:0.182;SUMOylation:0.028;N6-acetyllysine:0.263;Methyllysine:0.117;Hydroxylysine:0.072	None
Os06t0729000-01	402	P	Hydroxyproline:0.042	None
Os06t0729000-01	405	Y	Phosphotyrosine:0.133	None
Os06t0729000-01	407	R	Methylarginine:0.372	None
Os06t0729000-01	408	S	Phosphoserine:0.345;O-linked_glycosylation:0.078	None
Os06t0729000-01	412	P	Hydroxyproline:0.348	None
Os06t0729000-01	413	Y	Phosphotyrosine:0.298	None
Os06t0729000-01	414	S	Phosphoserine:0.433;O-linked_glycosylation:0.083	None
Os06t0729000-01	416	R	Methylarginine:0.144	None
Os06t0729000-01	417	N	N-linked_glycosylation:0.038	None
Os06t0729000-01	418	S	Phosphoserine:0.725;O-linked_glycosylation:0.077	Phosphoserine:0.725
Os06t0729000-01	419	Q	Pyrrolidone_carboxylic_acid:0.016	None
Os06t0729000-01	420	K	Ubiquitination:0.209;SUMOylation:0.054;N6-acetyllysine:0.168;Methyllysine:0.233;Hydroxylysine:0.053	None
>Os06t0729000-02
Os06t0729000-02	5	T	Phosphothreonine:0.239;O-linked_glycosylation:0.092	None
Os06t0729000-02	8	R	Methylarginine:0.065	None
Os06t0729000-02	9	S	Phosphoserine:0.595;O-linked_glycosylation:0.074	Phosphoserine:0.595
Os06t0729000-02	11	S	Phosphoserine:0.894;O-linked_glycosylation:0.081	Phosphoserine:0.894
Os06t0729000-02	13	P	Hydroxyproline:0.118	None
Os06t0729000-02	16	S	Phosphoserine:0.397;O-linked_glycosylation:0.059	None
Os06t0729000-02	21	R	Methylarginine:0.031	None
Os06t0729000-02	27	Q	Pyrrolidone_carboxylic_acid:0.274	None
Os06t0729000-02	30	C	S-palmitoyl_cysteine:0.051	None
Os06t0729000-02	31	S	Phosphoserine:0.106;O-linked_glycosylation:0.062	None
Os06t0729000-02	32	S	Phosphoserine:0.087;O-linked_glycosylation:0.077	None
Os06t0729000-02	33	Y	Phosphotyrosine:0.077	None
Os06t0729000-02	35	P	Hydroxyproline:0.092	None
Os06t0729000-02	36	N	N-linked_glycosylation:0.033	None
Os06t0729000-02	37	N	N-linked_glycosylation:0.033	None
Os06t0729000-02	38	K	Ubiquitination:0.161;SUMOylation:0.036;N6-acetyllysine:0.146;Methyllysine:0.111;Hydroxylysine:0.229	None
Os06t0729000-02	40	K	Ubiquitination:0.172;SUMOylation:0.029;N6-acetyllysine:0.138;Methyllysine:0.132;Hydroxylysine:0.023	None
Os06t0729000-02	41	K	Ubiquitination:0.204;SUMOylation:0.027;N6-acetyllysine:0.144;Methyllysine:0.113;Hydroxylysine:0.037	None
Os06t0729000-02	42	R	Methylarginine:0.034	None
Os06t0729000-02	43	R	Methylarginine:0.038	None
Os06t0729000-02	47	C	S-palmitoyl_cysteine:0.681	S-palmitoyl_cysteine:0.681
Os06t0729000-02	48	S	Phosphoserine:0.147;O-linked_glycosylation:0.049	None
Os06t0729000-02	50	K	Ubiquitination:0.159;SUMOylation:0.028;N6-acetyllysine:0.16;Methyllysine:0.186;Hydroxylysine:0.088	None
Os06t0729000-02	51	K	Ubiquitination:0.159;SUMOylation:0.03;N6-acetyllysine:0.146;Methyllysine:0.079;Hydroxylysine:0.03	None
Os06t0729000-02	52	T	Phosphothreonine:0.088;O-linked_glycosylation:0.039	None
Os06t0729000-02	53	R	Methylarginine:0.051	None
Os06t0729000-02	54	Y	Phosphotyrosine:0.044	None
Os06t0729000-02	55	K	Ubiquitination:0.252;SUMOylation:0.061;N6-acetyllysine:0.172;Methyllysine:0.037;Hydroxylysine:0.121	None
Os06t0729000-02	56	N	N-linked_glycosylation:0.034	None
Os06t0729000-02	61	Y	Phosphotyrosine:0.052	None
Os06t0729000-02	63	Y	Phosphotyrosine:0.043	None
Os06t0729000-02	64	C	S-palmitoyl_cysteine:0.057	None
Os06t0729000-02	65	Y	Phosphotyrosine:0.041	None
Os06t0729000-02	66	Y	Phosphotyrosine:0.026	None
Os06t0729000-02	70	T	Phosphothreonine:0.036;O-linked_glycosylation:0.079	None
Os06t0729000-02	75	S	Phosphoserine:0.055;O-linked_glycosylation:0.109	None
Os06t0729000-02	77	P	Hydroxyproline:0.15	None
Os06t0729000-02	83	P	Hydroxyproline:0.09	None
Os06t0729000-02	85	S	Phosphoserine:0.075;O-linked_glycosylation:0.222	None
Os06t0729000-02	86	K	Ubiquitination:0.249;SUMOylation:0.144;N6-acetyllysine:0.141;Methyllysine:0.272;Hydroxylysine:0.034	None
Os06t0729000-02	88	T	Phosphothreonine:0.078;O-linked_glycosylation:0.244	None
Os06t0729000-02	89	T	Phosphothreonine:0.088;O-linked_glycosylation:0.182	None
Os06t0729000-02	91	S	Phosphoserine:0.068;O-linked_glycosylation:0.111	None
Os06t0729000-02	93	Y	Phosphotyrosine:0.124	None
Os06t0729000-02	94	S	Phosphoserine:0.062;O-linked_glycosylation:0.14	None
Os06t0729000-02	103	N	N-linked_glycosylation:0.036	None
Os06t0729000-02	104	Q	Pyrrolidone_carboxylic_acid:0.112	None
Os06t0729000-02	106	T	Phosphothreonine:0.068;O-linked_glycosylation:0.061	None
Os06t0729000-02	107	N	N-linked_glycosylation:0.033	None
Os06t0729000-02	110	R	Methylarginine:0.038	None
Os06t0729000-02	117	R	Methylarginine:0.099	None
Os06t0729000-02	118	R	Methylarginine:0.257	None
Os06t0729000-02	120	R	Methylarginine:0.107	None
Os06t0729000-02	122	Y	Phosphotyrosine:0.412	None
Os06t0729000-02	124	P	Hydroxyproline:0.099	None
Os06t0729000-02	125	Q	Pyrrolidone_carboxylic_acid:0.184	None
Os06t0729000-02	134	S	Phosphoserine:0.814;O-linked_glycosylation:0.15	Phosphoserine:0.814
Os06t0729000-02	140	N	N-linked_glycosylation:0.032	None
Os06t0729000-02	144	T	Phosphothreonine:0.085;O-linked_glycosylation:0.054	None
Os06t0729000-02	145	N	N-linked_glycosylation:0.031	None
Os06t0729000-02	146	K	Ubiquitination:0.223;SUMOylation:0.042;N6-acetyllysine:0.206;Methyllysine:0.06;Hydroxylysine:0.141	None
Os06t0729000-02	148	R	Methylarginine:0.08	None
Os06t0729000-02	149	S	Phosphoserine:0.1;O-linked_glycosylation:0.052	None
Os06t0729000-02	152	K	Ubiquitination:0.288;SUMOylation:0.044;N6-acetyllysine:0.31;Methyllysine:0.126;Hydroxylysine:0.067	None
Os06t0729000-02	153	R	Methylarginine:0.032	None
Os06t0729000-02	154	Q	Pyrrolidone_carboxylic_acid:0.628	Pyrrolidone_carboxylic_acid:0.628
Os06t0729000-02	156	K	Ubiquitination:0.234;SUMOylation:0.049;N6-acetyllysine:0.18;Methyllysine:0.069;Hydroxylysine:0.095	None
Os06t0729000-02	157	R	Methylarginine:0.032	None
Os06t0729000-02	159	R	Methylarginine:0.033	None
Os06t0729000-02	167	R	Methylarginine:0.085	None
Os06t0729000-02	170	T	Phosphothreonine:0.095;O-linked_glycosylation:0.318	None
Os06t0729000-02	173	S	Phosphoserine:0.191;O-linked_glycosylation:0.085	None
Os06t0729000-02	174	Q	Pyrrolidone_carboxylic_acid:0.091	None
Os06t0729000-02	176	S	Phosphoserine:0.102;O-linked_glycosylation:0.068	None
Os06t0729000-02	177	R	Methylarginine:0.037	None
Os06t0729000-02	179	P	Hydroxyproline:0.028	None
Os06t0729000-02	183	S	Phosphoserine:0.077;O-linked_glycosylation:0.115	None
Os06t0729000-02	187	Y	Phosphotyrosine:0.04	None
Os06t0729000-02	188	R	Methylarginine:0.022	None
Os06t0729000-02	189	Q	Pyrrolidone_carboxylic_acid:0.279	None
Os06t0729000-02	197	N	N-linked_glycosylation:0.034	None
Os06t0729000-02	199	Y	Phosphotyrosine:0.429	None
Os06t0729000-02	200	N	N-linked_glycosylation:0.038	None
Os06t0729000-02	201	N	N-linked_glycosylation:0.907	N-linked_glycosylation:0.907
Os06t0729000-02	203	T	Phosphothreonine:0.13;O-linked_glycosylation:0.059	None
Os06t0729000-02	204	K	Ubiquitination:0.279;SUMOylation:0.04;N6-acetyllysine:0.206;Methyllysine:0.092;Hydroxylysine:0.084	None
Os06t0729000-02	205	R	Methylarginine:0.072	None
Os06t0729000-02	207	Y	Phosphotyrosine:0.052	None
Os06t0729000-02	210	K	Ubiquitination:0.307;SUMOylation:0.032;N6-acetyllysine:0.166;Methyllysine:0.107;Hydroxylysine:0.063	None
Os06t0729000-02	212	K	Ubiquitination:0.21;SUMOylation:0.034;N6-acetyllysine:0.211;Methyllysine:0.077;Hydroxylysine:0.251	None
Os06t0729000-02	213	K	Ubiquitination:0.182;SUMOylation:0.028;N6-acetyllysine:0.263;Methyllysine:0.117;Hydroxylysine:0.072	None
Os06t0729000-02	218	P	Hydroxyproline:0.042	None
Os06t0729000-02	221	Y	Phosphotyrosine:0.133	None
Os06t0729000-02	223	R	Methylarginine:0.372	None
Os06t0729000-02	224	S	Phosphoserine:0.345;O-linked_glycosylation:0.078	None
Os06t0729000-02	228	P	Hydroxyproline:0.348	None
Os06t0729000-02	229	Y	Phosphotyrosine:0.298	None
Os06t0729000-02	230	S	Phosphoserine:0.433;O-linked_glycosylation:0.083	None
Os06t0729000-02	232	R	Methylarginine:0.144	None
Os06t0729000-02	233	N	N-linked_glycosylation:0.038	None
Os06t0729000-02	234	S	Phosphoserine:0.725;O-linked_glycosylation:0.077	Phosphoserine:0.725
Os06t0729000-02	235	Q	Pyrrolidone_carboxylic_acid:0.016	None
Os06t0729000-02	236	K	Ubiquitination:0.209;SUMOylation:0.054;N6-acetyllysine:0.168;Methyllysine:0.233;Hydroxylysine:0.053	None
>Os06t0729000-03
Os06t0729000-03	1	R	Methylarginine:0.117	None
Os06t0729000-03	2	Y	Phosphotyrosine:0.055	None
Os06t0729000-03	3	K	Ubiquitination:0.494;SUMOylation:0.126;N6-acetyllysine:0.147;Methyllysine:0.48;Hydroxylysine:0.068	None
Os06t0729000-03	4	N	N-linked_glycosylation:0.034	None
Os06t0729000-03	9	Y	Phosphotyrosine:0.093	None
Os06t0729000-03	11	Y	Phosphotyrosine:0.045	None
Os06t0729000-03	12	C	S-palmitoyl_cysteine:0.174	None
Os06t0729000-03	13	Y	Phosphotyrosine:0.045	None
Os06t0729000-03	14	Y	Phosphotyrosine:0.028	None
Os06t0729000-03	18	T	Phosphothreonine:0.036;O-linked_glycosylation:0.079	None
Os06t0729000-03	23	S	Phosphoserine:0.055;O-linked_glycosylation:0.109	None
Os06t0729000-03	25	P	Hydroxyproline:0.15	None
Os06t0729000-03	31	P	Hydroxyproline:0.09	None
Os06t0729000-03	33	S	Phosphoserine:0.075;O-linked_glycosylation:0.222	None
Os06t0729000-03	34	K	Ubiquitination:0.249;SUMOylation:0.144;N6-acetyllysine:0.141;Methyllysine:0.272;Hydroxylysine:0.034	None
Os06t0729000-03	36	T	Phosphothreonine:0.078;O-linked_glycosylation:0.244	None
Os06t0729000-03	37	T	Phosphothreonine:0.088;O-linked_glycosylation:0.182	None
Os06t0729000-03	39	S	Phosphoserine:0.068;O-linked_glycosylation:0.111	None
Os06t0729000-03	41	Y	Phosphotyrosine:0.124	None
Os06t0729000-03	42	S	Phosphoserine:0.062;O-linked_glycosylation:0.14	None
Os06t0729000-03	51	N	N-linked_glycosylation:0.036	None
Os06t0729000-03	52	Q	Pyrrolidone_carboxylic_acid:0.112	None
Os06t0729000-03	54	T	Phosphothreonine:0.068;O-linked_glycosylation:0.061	None
Os06t0729000-03	55	N	N-linked_glycosylation:0.033	None
Os06t0729000-03	58	R	Methylarginine:0.038	None
Os06t0729000-03	65	R	Methylarginine:0.099	None
Os06t0729000-03	66	R	Methylarginine:0.257	None
Os06t0729000-03	68	R	Methylarginine:0.107	None
Os06t0729000-03	70	Y	Phosphotyrosine:0.412	None
Os06t0729000-03	72	P	Hydroxyproline:0.099	None
Os06t0729000-03	73	Q	Pyrrolidone_carboxylic_acid:0.184	None
Os06t0729000-03	82	S	Phosphoserine:0.814;O-linked_glycosylation:0.15	Phosphoserine:0.814
Os06t0729000-03	88	N	N-linked_glycosylation:0.032	None
Os06t0729000-03	92	T	Phosphothreonine:0.085;O-linked_glycosylation:0.054	None
Os06t0729000-03	93	N	N-linked_glycosylation:0.031	None
Os06t0729000-03	94	K	Ubiquitination:0.223;SUMOylation:0.042;N6-acetyllysine:0.206;Methyllysine:0.06;Hydroxylysine:0.141	None
Os06t0729000-03	96	R	Methylarginine:0.08	None
Os06t0729000-03	97	S	Phosphoserine:0.1;O-linked_glycosylation:0.052	None
Os06t0729000-03	100	K	Ubiquitination:0.288;SUMOylation:0.044;N6-acetyllysine:0.31;Methyllysine:0.126;Hydroxylysine:0.067	None
Os06t0729000-03	101	R	Methylarginine:0.032	None
Os06t0729000-03	102	Q	Pyrrolidone_carboxylic_acid:0.628	Pyrrolidone_carboxylic_acid:0.628
Os06t0729000-03	104	K	Ubiquitination:0.234;SUMOylation:0.049;N6-acetyllysine:0.18;Methyllysine:0.069;Hydroxylysine:0.095	None
Os06t0729000-03	105	R	Methylarginine:0.032	None
Os06t0729000-03	107	R	Methylarginine:0.033	None
Os06t0729000-03	115	R	Methylarginine:0.102	None
Os06t0729000-03	118	T	Phosphothreonine:0.151;O-linked_glycosylation:0.245	None
Os06t0729000-03	121	S	Phosphoserine:0.636;O-linked_glycosylation:0.225	Phosphoserine:0.636
Os06t0729000-03	122	Q	Pyrrolidone_carboxylic_acid:0.098	None
Os06t0729000-03	124	S	Phosphoserine:0.246;O-linked_glycosylation:0.24	None
Os06t0729000-03	125	R	Methylarginine:0.048	None
Os06t0729000-03	127	P	Hydroxyproline:0.449	None
Os06t0729000-03	129	R	Methylarginine:0.039	None
Os06t0729000-03	130	R	Methylarginine:0.039	None
Os06t0729000-03	132	T	Phosphothreonine:0.402;O-linked_glycosylation:0.214	None

## Sheet: OsLCYe
ID	Position	Residue	PTMscores	Cutoff=0.5
>Os01t0581300-01
Os01t0581300-01	4	S	Phosphoserine:0.289;O-linked_glycosylation:0.807	O-linked_glycosylation:0.807
Os01t0581300-01	8	T	Phosphothreonine:0.13;O-linked_glycosylation:0.629	O-linked_glycosylation:0.629
Os01t0581300-01	10	S	Phosphoserine:0.142;O-linked_glycosylation:0.486	None
Os01t0581300-01	12	P	Hydroxyproline:0.783	Hydroxyproline:0.783
Os01t0581300-01	15	C	S-palmitoyl_cysteine:0.417	None
Os01t0581300-01	16	C	S-palmitoyl_cysteine:0.125	None
Os01t0581300-01	17	R	Methylarginine:0.63	Methylarginine:0.63
Os01t0581300-01	32	R	Methylarginine:0.24	None
Os01t0581300-01	33	S	Phosphoserine:0.161;O-linked_glycosylation:0.205	None
Os01t0581300-01	34	R	Methylarginine:0.17	None
Os01t0581300-01	35	R	Methylarginine:0.11	None
Os01t0581300-01	38	P	Hydroxyproline:0.417	None
Os01t0581300-01	39	R	Methylarginine:0.061	None
Os01t0581300-01	43	P	Hydroxyproline:0.32	None
Os01t0581300-01	44	R	Methylarginine:0.062	None
Os01t0581300-01	45	R	Methylarginine:0.162	None
Os01t0581300-01	46	R	Methylarginine:0.396	None
Os01t0581300-01	48	R	Methylarginine:0.046	None
Os01t0581300-01	52	R	Methylarginine:0.069	None
Os01t0581300-01	53	C	S-palmitoyl_cysteine:0.202	None
Os01t0581300-01	56	T	Phosphothreonine:0.103;O-linked_glycosylation:0.112	None
Os01t0581300-01	58	K	Ubiquitination:0.326;SUMOylation:0.037;N6-acetyllysine:0.485;Methyllysine:0.143;Hydroxylysine:0.078	None
Os01t0581300-01	60	K	Ubiquitination:0.293;SUMOylation:0.037;N6-acetyllysine:0.183;Methyllysine:0.101;Hydroxylysine:0.106	None
Os01t0581300-01	65	R	Methylarginine:0.103	None
Os01t0581300-01	66	R	Methylarginine:0.336	None
Os01t0581300-01	79	Y	Phosphotyrosine:0.462	None
Os01t0581300-01	81	K	Ubiquitination:0.706;SUMOylation:0.077;N6-acetyllysine:0.17;Methyllysine:0.199;Hydroxylysine:0.181	Ubiquitination:0.706
Os01t0581300-01	89	Y	Phosphotyrosine:0.626	Phosphotyrosine:0.626
Os01t0581300-01	91	Q	Pyrrolidone_carboxylic_acid:0.099	None
Os01t0581300-01	93	Q	Pyrrolidone_carboxylic_acid:0.046	None
Os01t0581300-01	95	S	Phosphoserine:0.162;O-linked_glycosylation:0.092	None
Os01t0581300-01	96	K	Ubiquitination:0.243;SUMOylation:0.046;N6-acetyllysine:0.231;Methyllysine:0.536;Hydroxylysine:0.167	Methyllysine:0.536
Os01t0581300-01	97	S	Phosphoserine:0.473;O-linked_glycosylation:0.072	None
Os01t0581300-01	100	S	Phosphoserine:0.247;O-linked_glycosylation:0.062	None
Os01t0581300-01	101	Q	Pyrrolidone_carboxylic_acid:0.104	None
Os01t0581300-01	102	S	Phosphoserine:0.141;O-linked_glycosylation:0.095	None
Os01t0581300-01	103	K	Ubiquitination:0.191;SUMOylation:0.075;N6-acetyllysine:0.167;Methyllysine:0.069;Hydroxylysine:0.096	None
Os01t0581300-01	105	S	Phosphoserine:0.204;O-linked_glycosylation:0.068	None
Os01t0581300-01	106	S	Phosphoserine:0.141;O-linked_glycosylation:0.07	None
Os01t0581300-01	107	K	Ubiquitination:0.187;SUMOylation:0.047;N6-acetyllysine:0.114;Methyllysine:0.092;Hydroxylysine:0.089	None
Os01t0581300-01	110	P	Hydroxyproline:0.069	None
Os01t0581300-01	112	P	Hydroxyproline:0.066	None
Os01t0581300-01	115	N	N-linked_glycosylation:0.035	None
Os01t0581300-01	116	S	Phosphoserine:0.114;O-linked_glycosylation:0.07	None
Os01t0581300-01	125	C	S-palmitoyl_cysteine:0.043	None
Os01t0581300-01	127	P	Hydroxyproline:0.094	None
Os01t0581300-01	131	S	Phosphoserine:0.073;O-linked_glycosylation:0.068	None
Os01t0581300-01	136	S	Phosphoserine:0.16;O-linked_glycosylation:0.102	None
Os01t0581300-01	138	K	Ubiquitination:0.248;SUMOylation:0.043;N6-acetyllysine:0.205;Methyllysine:0.146;Hydroxylysine:0.108	None
Os01t0581300-01	139	K	Ubiquitination:0.393;SUMOylation:0.057;N6-acetyllysine:0.141;Methyllysine:0.139;Hydroxylysine:0.063	None
Os01t0581300-01	142	N	N-linked_glycosylation:0.033	None
Os01t0581300-01	148	P	Hydroxyproline:0.057	None
Os01t0581300-01	151	P	Hydroxyproline:0.05	None
Os01t0581300-01	153	T	Phosphothreonine:0.115;O-linked_glycosylation:0.13	None
Os01t0581300-01	154	N	N-linked_glycosylation:0.032	None
Os01t0581300-01	155	N	N-linked_glycosylation:0.034	None
Os01t0581300-01	156	Y	Phosphotyrosine:0.048	None
Os01t0581300-01	164	K	Ubiquitination:0.237;SUMOylation:0.082;N6-acetyllysine:0.171;Methyllysine:0.062;Hydroxylysine:0.061	None
Os01t0581300-01	170	S	Phosphoserine:0.095;O-linked_glycosylation:0.057	None
Os01t0581300-01	171	C	S-palmitoyl_cysteine:0.061	None
Os01t0581300-01	177	K	Ubiquitination:0.183;SUMOylation:0.073;N6-acetyllysine:0.162;Methyllysine:0.081;Hydroxylysine:0.032	None
Os01t0581300-01	179	T	Phosphothreonine:0.079;O-linked_glycosylation:0.074	None
Os01t0581300-01	182	Y	Phosphotyrosine:0.063	None
Os01t0581300-01	186	N	N-linked_glycosylation:0.034	None
Os01t0581300-01	187	K	Ubiquitination:0.57;SUMOylation:0.039;N6-acetyllysine:0.188;Methyllysine:0.076;Hydroxylysine:0.261	Ubiquitination:0.57
Os01t0581300-01	188	P	Hydroxyproline:0.073	None
Os01t0581300-01	193	R	Methylarginine:0.081	None
Os01t0581300-01	195	Y	Phosphotyrosine:0.044	None
Os01t0581300-01	197	R	Methylarginine:0.027	None
Os01t0581300-01	200	R	Methylarginine:0.029	None
Os01t0581300-01	209	R	Methylarginine:0.032	None
Os01t0581300-01	210	R	Methylarginine:0.026	None
Os01t0581300-01	211	C	S-palmitoyl_cysteine:0.035	None
Os01t0581300-01	212	Y	Phosphotyrosine:0.173	None
Os01t0581300-01	217	T	Phosphothreonine:0.107;O-linked_glycosylation:0.119	None
Os01t0581300-01	218	Y	Phosphotyrosine:0.129	None
Os01t0581300-01	220	S	Phosphoserine:0.146;O-linked_glycosylation:0.068	None
Os01t0581300-01	221	S	Phosphoserine:0.121;O-linked_glycosylation:0.064	None
Os01t0581300-01	222	K	Ubiquitination:0.267;SUMOylation:0.051;N6-acetyllysine:0.443;Methyllysine:0.068;Hydroxylysine:0.037	None
Os01t0581300-01	225	K	Ubiquitination:0.322;SUMOylation:0.056;N6-acetyllysine:0.435;Methyllysine:0.231;Hydroxylysine:0.02	None
Os01t0581300-01	229	S	Phosphoserine:0.814;O-linked_glycosylation:0.067	Phosphoserine:0.814
Os01t0581300-01	230	P	Hydroxyproline:0.087	None
Os01t0581300-01	234	R	Methylarginine:0.015	None
Os01t0581300-01	237	C	S-palmitoyl_cysteine:0.055	None
Os01t0581300-01	238	C	S-palmitoyl_cysteine:0.033	None
Os01t0581300-01	242	R	Methylarginine:0.035	None
Os01t0581300-01	246	C	S-palmitoyl_cysteine:0.034	None
Os01t0581300-01	247	R	Methylarginine:0.042	None
Os01t0581300-01	253	S	Phosphoserine:0.153;O-linked_glycosylation:0.304	None
Os01t0581300-01	257	S	Phosphoserine:0.153;O-linked_glycosylation:0.181	None
Os01t0581300-01	259	R	Methylarginine:0.051	None
Os01t0581300-01	263	Y	Phosphotyrosine:0.119	None
Os01t0581300-01	268	P	Hydroxyproline:0.155	None
Os01t0581300-01	269	R	Methylarginine:0.021	None
Os01t0581300-01	271	C	S-palmitoyl_cysteine:0.053	None
Os01t0581300-01	273	Q	Pyrrolidone_carboxylic_acid:0.077	None
Os01t0581300-01	274	T	Phosphothreonine:0.078;O-linked_glycosylation:0.098	None
Os01t0581300-01	276	Y	Phosphotyrosine:0.031	None
Os01t0581300-01	284	N	N-linked_glycosylation:0.033	None
Os01t0581300-01	285	N	N-linked_glycosylation:0.036	None
Os01t0581300-01	286	P	Hydroxyproline:0.059	None
Os01t0581300-01	287	Y	Phosphotyrosine:0.121	None
Os01t0581300-01	289	P	Hydroxyproline:0.069	None
Os01t0581300-01	290	S	Phosphoserine:0.072;O-linked_glycosylation:0.115	None
Os01t0581300-01	297	Y	Phosphotyrosine:0.096	None
Os01t0581300-01	298	R	Methylarginine:0.034	None
Os01t0581300-01	300	C	S-palmitoyl_cysteine:0.12	None
Os01t0581300-01	302	K	Ubiquitination:0.174;SUMOylation:0.045;N6-acetyllysine:0.208;Methyllysine:0.08;Hydroxylysine:0.055	None
Os01t0581300-01	304	K	Ubiquitination:0.196;SUMOylation:0.064;N6-acetyllysine:0.382;Methyllysine:0.072;Hydroxylysine:0.019	None
Os01t0581300-01	306	S	Phosphoserine:0.09;O-linked_glycosylation:0.079	None
Os01t0581300-01	308	P	Hydroxyproline:0.075	None
Os01t0581300-01	310	Q	Pyrrolidone_carboxylic_acid:0.035	None
Os01t0581300-01	312	N	N-linked_glycosylation:0.048	None
Os01t0581300-01	313	P	Hydroxyproline:0.08	None
Os01t0581300-01	314	T	Phosphothreonine:0.085;O-linked_glycosylation:0.134	None
Os01t0581300-01	317	Y	Phosphotyrosine:0.152	None
Os01t0581300-01	320	P	Hydroxyproline:0.077	None
Os01t0581300-01	322	S	Phosphoserine:0.073;O-linked_glycosylation:0.087	None
Os01t0581300-01	323	S	Phosphoserine:0.068;O-linked_glycosylation:0.076	None
Os01t0581300-01	324	T	Phosphothreonine:0.059;O-linked_glycosylation:0.081	None
Os01t0581300-01	325	R	Methylarginine:0.068	None
Os01t0581300-01	331	T	Phosphothreonine:0.095;O-linked_glycosylation:0.092	None
Os01t0581300-01	332	C	S-palmitoyl_cysteine:0.059	None
Os01t0581300-01	335	S	Phosphoserine:0.2;O-linked_glycosylation:0.062	None
Os01t0581300-01	336	K	Ubiquitination:0.289;SUMOylation:0.075;N6-acetyllysine:0.185;Methyllysine:0.097;Hydroxylysine:0.031	None
Os01t0581300-01	340	P	Hydroxyproline:0.086	None
Os01t0581300-01	345	K	Ubiquitination:0.16;SUMOylation:0.039;N6-acetyllysine:0.209;Methyllysine:0.111;Hydroxylysine:0.086	None
Os01t0581300-01	346	K	Ubiquitination:0.157;SUMOylation:0.047;N6-acetyllysine:0.18;Methyllysine:0.12;Hydroxylysine:0.14	None
Os01t0581300-01	347	R	Methylarginine:0.068	None
Os01t0581300-01	350	S	Phosphoserine:0.446;O-linked_glycosylation:0.072	None
Os01t0581300-01	351	R	Methylarginine:0.023	None
Os01t0581300-01	360	R	Methylarginine:0.023	None
Os01t0581300-01	361	K	Ubiquitination:0.25;SUMOylation:0.087;N6-acetyllysine:0.161;Methyllysine:0.137;Hydroxylysine:0.028	None
Os01t0581300-01	363	Y	Phosphotyrosine:0.164	None
Os01t0581300-01	368	S	Phosphoserine:0.159;O-linked_glycosylation:0.092	None
Os01t0581300-01	369	Y	Phosphotyrosine:0.185	None
Os01t0581300-01	371	P	Hydroxyproline:0.074	None
Os01t0581300-01	375	S	Phosphoserine:0.587;O-linked_glycosylation:0.137	Phosphoserine:0.587
Os01t0581300-01	377	P	Hydroxyproline:0.084	None
Os01t0581300-01	378	N	N-linked_glycosylation:0.038	None
Os01t0581300-01	379	T	Phosphothreonine:0.11;O-linked_glycosylation:0.066	None
Os01t0581300-01	381	Q	Pyrrolidone_carboxylic_acid:0.045	None
Os01t0581300-01	382	K	Ubiquitination:0.636;SUMOylation:0.063;N6-acetyllysine:0.143;Methyllysine:0.068;Hydroxylysine:0.042	Ubiquitination:0.636
Os01t0581300-01	383	N	N-linked_glycosylation:0.036	None
Os01t0581300-01	391	S	Phosphoserine:0.262;O-linked_glycosylation:0.088	None
Os01t0581300-01	395	P	Hydroxyproline:0.203	None
Os01t0581300-01	397	T	Phosphothreonine:0.084;O-linked_glycosylation:0.133	None
Os01t0581300-01	399	Y	Phosphotyrosine:0.415	None
Os01t0581300-01	400	S	Phosphoserine:0.1;O-linked_glycosylation:0.117	None
Os01t0581300-01	403	R	Methylarginine:0.096	None
Os01t0581300-01	404	S	Phosphoserine:0.343;O-linked_glycosylation:0.108	None
Os01t0581300-01	406	S	Phosphoserine:0.455;O-linked_glycosylation:0.138	None
Os01t0581300-01	409	P	Hydroxyproline:0.143	None
Os01t0581300-01	410	R	Methylarginine:0.295	None
Os01t0581300-01	411	Y	Phosphotyrosine:0.265	None
Os01t0581300-01	413	S	Phosphoserine:0.731;O-linked_glycosylation:0.11	Phosphoserine:0.731
Os01t0581300-01	416	S	Phosphoserine:0.389;O-linked_glycosylation:0.122	None
Os01t0581300-01	420	R	Methylarginine:0.062	None
Os01t0581300-01	421	N	N-linked_glycosylation:0.035	None
Os01t0581300-01	422	R	Methylarginine:0.083	None
Os01t0581300-01	424	Y	Phosphotyrosine:0.316	None
Os01t0581300-01	425	P	Hydroxyproline:0.149	None
Os01t0581300-01	428	Y	Phosphotyrosine:0.346	None
Os01t0581300-01	430	P	Hydroxyproline:0.145	None
Os01t0581300-01	432	T	Phosphothreonine:0.157;O-linked_glycosylation:0.297	None
Os01t0581300-01	433	S	Phosphoserine:0.355;O-linked_glycosylation:0.495	None
Os01t0581300-01	434	Q	Pyrrolidone_carboxylic_acid:0.039	None
Os01t0581300-01	435	S	Phosphoserine:0.209;O-linked_glycosylation:0.207	None
Os01t0581300-01	436	S	Phosphoserine:0.263;O-linked_glycosylation:0.134	None
Os01t0581300-01	437	S	Phosphoserine:0.724;O-linked_glycosylation:0.109	Phosphoserine:0.724
Os01t0581300-01	438	P	Hydroxyproline:0.077	None
Os01t0581300-01	439	S	Phosphoserine:0.279;O-linked_glycosylation:0.098	None
Os01t0581300-01	444	R	Methylarginine:0.163	None
Os01t0581300-01	445	T	Phosphothreonine:0.098;O-linked_glycosylation:0.117	None
Os01t0581300-01	448	P	Hydroxyproline:0.058	None
Os01t0581300-01	449	Q	Pyrrolidone_carboxylic_acid:0.053	None
Os01t0581300-01	451	R	Methylarginine:0.044	None
Os01t0581300-01	452	K	Ubiquitination:0.22;SUMOylation:0.033;N6-acetyllysine:0.132;Methyllysine:0.081;Hydroxylysine:0.039	None
Os01t0581300-01	453	R	Methylarginine:0.035	None
Os01t0581300-01	454	Q	Pyrrolidone_carboxylic_acid:0.092	None
Os01t0581300-01	455	R	Methylarginine:0.044	None
Os01t0581300-01	456	S	Phosphoserine:0.249;O-linked_glycosylation:0.057	None
Os01t0581300-01	467	Q	Pyrrolidone_carboxylic_acid:0.044	None
Os01t0581300-01	469	N	N-linked_glycosylation:0.031	None
Os01t0581300-01	470	N	N-linked_glycosylation:0.033	None
Os01t0581300-01	474	Q	Pyrrolidone_carboxylic_acid:0.72	Pyrrolidone_carboxylic_acid:0.72
Os01t0581300-01	475	T	Phosphothreonine:0.065;O-linked_glycosylation:0.066	None
Os01t0581300-01	479	T	Phosphothreonine:0.061;O-linked_glycosylation:0.051	None
Os01t0581300-01	482	R	Methylarginine:0.053	None
Os01t0581300-01	484	P	Hydroxyproline:0.103	None
Os01t0581300-01	485	K	Ubiquitination:0.18;SUMOylation:0.061;N6-acetyllysine:0.234;Methyllysine:0.066;Hydroxylysine:0.051	None
Os01t0581300-01	489	R	Methylarginine:0.079	None
Os01t0581300-01	494	S	Phosphoserine:0.088;O-linked_glycosylation:0.051	None
Os01t0581300-01	495	T	Phosphothreonine:0.072;O-linked_glycosylation:0.063	None
Os01t0581300-01	497	S	Phosphoserine:0.061;O-linked_glycosylation:0.044	None
Os01t0581300-01	498	S	Phosphoserine:0.058;O-linked_glycosylation:0.064	None
Os01t0581300-01	507	Y	Phosphotyrosine:0.025	None
Os01t0581300-01	510	T	Phosphothreonine:0.045;O-linked_glycosylation:0.058	None
Os01t0581300-01	513	P	Hydroxyproline:0.034	None
Os01t0581300-01	514	N	N-linked_glycosylation:0.034	None
Os01t0581300-01	515	Q	Pyrrolidone_carboxylic_acid:0.759	Pyrrolidone_carboxylic_acid:0.759
Os01t0581300-01	517	R	Methylarginine:0.082	None
Os01t0581300-01	519	N	N-linked_glycosylation:0.037	None
Os01t0581300-01	522	R	Methylarginine:0.091	None
Os01t0581300-01	526	S	Phosphoserine:0.486;O-linked_glycosylation:0.1	None
Os01t0581300-01	528	P	Hydroxyproline:0.164	None
Os01t0581300-01	529	T	Phosphothreonine:0.267;O-linked_glycosylation:0.239	None
Os01t0581300-01	531	S	Phosphoserine:0.261;O-linked_glycosylation:0.131	None
Os01t0581300-01	532	T	Phosphothreonine:0.223;O-linked_glycosylation:0.076	None
Os01t0581300-01	535	K	Ubiquitination:0.32;SUMOylation:0.302;N6-acetyllysine:0.266;Methyllysine:0.119;Hydroxylysine:0.048	None
Os01t0581300-01	536	T	Phosphothreonine:0.112;O-linked_glycosylation:0.153	None
Os01t0581300-01	537	Y	Phosphotyrosine:0.17	None
Os01t0581300-01	539	T	Phosphothreonine:0.131;O-linked_glycosylation:0.093	None

## Sheet: OsRVDE1
ID	Position	Residue	PTMscores	Cutoff=0.5
>Os04t0379700-01
Os04t0379700-01	3	P	Hydroxyproline:0.683	Hydroxyproline:0.683
Os04t0379700-01	4	R	Methylarginine:0.066	None
Os04t0379700-01	5	Q	Pyrrolidone_carboxylic_acid:0.392	None
Os04t0379700-01	6	C	S-palmitoyl_cysteine:0.916	S-palmitoyl_cysteine:0.916
Os04t0379700-01	8	N	N-linked_glycosylation:0.035	None
Os04t0379700-01	9	R	Methylarginine:0.152	None
Os04t0379700-01	16	S	Phosphoserine:0.336;O-linked_glycosylation:0.083	None
Os04t0379700-01	17	S	Phosphoserine:0.344;O-linked_glycosylation:0.08	None
Os04t0379700-01	18	T	Phosphothreonine:0.125;O-linked_glycosylation:0.115	None
Os04t0379700-01	25	R	Methylarginine:0.073	None
Os04t0379700-01	26	K	Ubiquitination:0.399;SUMOylation:0.027;N6-acetyllysine:0.179;Methyllysine:0.263;Hydroxylysine:0.022	None
Os04t0379700-01	27	T	Phosphothreonine:0.256;O-linked_glycosylation:0.086	None
Os04t0379700-01	28	R	Methylarginine:0.917	Methylarginine:0.917
Os04t0379700-01	32	S	Phosphoserine:0.382;O-linked_glycosylation:0.072	None
Os04t0379700-01	33	T	Phosphothreonine:0.324;O-linked_glycosylation:0.087	None
Os04t0379700-01	35	T	Phosphothreonine:0.455;O-linked_glycosylation:0.112	None
Os04t0379700-01	36	S	Phosphoserine:0.625;O-linked_glycosylation:0.109	Phosphoserine:0.625
Os04t0379700-01	37	S	Phosphoserine:0.688;O-linked_glycosylation:0.117	Phosphoserine:0.688
Os04t0379700-01	38	R	Methylarginine:0.244	None
Os04t0379700-01	39	R	Methylarginine:0.176	None
Os04t0379700-01	40	R	Methylarginine:0.153	None
Os04t0379700-01	41	S	Phosphoserine:0.803;O-linked_glycosylation:0.135	Phosphoserine:0.803
Os04t0379700-01	46	R	Methylarginine:0.153	None
Os04t0379700-01	47	Y	Phosphotyrosine:0.208	None
Os04t0379700-01	49	R	Methylarginine:0.067	None
Os04t0379700-01	50	C	S-palmitoyl_cysteine:0.331	None
Os04t0379700-01	51	C	S-palmitoyl_cysteine:0.257	None
Os04t0379700-01	52	P	Hydroxyproline:0.42	None
Os04t0379700-01	53	P	Hydroxyproline:0.366	None
Os04t0379700-01	54	R	Methylarginine:0.128	None
Os04t0379700-01	59	R	Methylarginine:0.143	None
Os04t0379700-01	60	K	Ubiquitination:0.381;SUMOylation:0.066;N6-acetyllysine:0.35;Methyllysine:0.135;Hydroxylysine:0.272	None
Os04t0379700-01	65	P	Hydroxyproline:0.106	None
Os04t0379700-01	70	K	Ubiquitination:0.489;SUMOylation:0.055;N6-acetyllysine:0.402;Methyllysine:0.193;Hydroxylysine:0.086	None
Os04t0379700-01	72	S	Phosphoserine:0.119;O-linked_glycosylation:0.069	None
Os04t0379700-01	74	R	Methylarginine:0.027	None
Os04t0379700-01	75	C	S-palmitoyl_cysteine:0.027	None
Os04t0379700-01	76	S	Phosphoserine:0.152;O-linked_glycosylation:0.073	None
Os04t0379700-01	79	K	Ubiquitination:0.508;SUMOylation:0.065;N6-acetyllysine:0.169;Methyllysine:0.123;Hydroxylysine:0.037	Ubiquitination:0.508
Os04t0379700-01	82	T	Phosphothreonine:0.107;O-linked_glycosylation:0.063	None
Os04t0379700-01	85	Q	Pyrrolidone_carboxylic_acid:0.037	None
Os04t0379700-01	87	S	Phosphoserine:0.284;O-linked_glycosylation:0.062	None
Os04t0379700-01	91	S	Phosphoserine:0.106;O-linked_glycosylation:0.057	None
Os04t0379700-01	92	S	Phosphoserine:0.241;O-linked_glycosylation:0.049	None
Os04t0379700-01	94	R	Methylarginine:0.023	None
Os04t0379700-01	97	S	Phosphoserine:0.09;O-linked_glycosylation:0.064	None
Os04t0379700-01	98	R	Methylarginine:0.023	None
Os04t0379700-01	99	S	Phosphoserine:0.05;O-linked_glycosylation:0.065	None
Os04t0379700-01	103	T	Phosphothreonine:0.047;O-linked_glycosylation:0.063	None
Os04t0379700-01	105	T	Phosphothreonine:0.056;O-linked_glycosylation:0.077	None
Os04t0379700-01	110	C	S-palmitoyl_cysteine:0.04	None
Os04t0379700-01	116	P	Hydroxyproline:0.071	None
Os04t0379700-01	117	S	Phosphoserine:0.06;O-linked_glycosylation:0.18	None
Os04t0379700-01	125	K	Ubiquitination:0.195;SUMOylation:0.034;N6-acetyllysine:0.16;Methyllysine:0.037;Hydroxylysine:0.039	None
Os04t0379700-01	126	T	Phosphothreonine:0.074;O-linked_glycosylation:0.065	None
Os04t0379700-01	127	C	S-palmitoyl_cysteine:0.046	None
Os04t0379700-01	128	T	Phosphothreonine:0.08;O-linked_glycosylation:0.072	None
Os04t0379700-01	129	C	S-palmitoyl_cysteine:0.035	None
Os04t0379700-01	132	K	Ubiquitination:0.179;SUMOylation:0.038;N6-acetyllysine:0.461;Methyllysine:0.044;Hydroxylysine:0.041	None
Os04t0379700-01	134	C	S-palmitoyl_cysteine:0.046	None
Os04t0379700-01	135	R	Methylarginine:0.014	None
Os04t0379700-01	140	K	Ubiquitination:0.166;SUMOylation:0.033;N6-acetyllysine:0.153;Methyllysine:0.072;Hydroxylysine:0.071	None
Os04t0379700-01	141	C	S-palmitoyl_cysteine:0.036	None
Os04t0379700-01	144	N	N-linked_glycosylation:0.044	None
Os04t0379700-01	145	P	Hydroxyproline:0.664	Hydroxyproline:0.664
Os04t0379700-01	146	S	Phosphoserine:0.057;O-linked_glycosylation:0.162	None
Os04t0379700-01	147	C	S-palmitoyl_cysteine:0.023	None
Os04t0379700-01	150	N	N-linked_glycosylation:0.037	None
Os04t0379700-01	153	C	S-palmitoyl_cysteine:0.027	None
Os04t0379700-01	155	N	N-linked_glycosylation:0.043	None
Os04t0379700-01	156	T	Phosphothreonine:0.079;O-linked_glycosylation:0.191	None
Os04t0379700-01	157	C	S-palmitoyl_cysteine:0.037	None
Os04t0379700-01	158	N	N-linked_glycosylation:0.034	None
Os04t0379700-01	159	N	N-linked_glycosylation:0.035	None
Os04t0379700-01	160	R	Methylarginine:0.013	None
Os04t0379700-01	161	P	Hydroxyproline:0.49	None
Os04t0379700-01	164	T	Phosphothreonine:0.094;O-linked_glycosylation:0.119	None
Os04t0379700-01	166	C	S-palmitoyl_cysteine:0.043	None
Os04t0379700-01	167	Q	Pyrrolidone_carboxylic_acid:0.057	None
Os04t0379700-01	169	K	Ubiquitination:0.186;SUMOylation:0.121;N6-acetyllysine:0.134;Methyllysine:0.087;Hydroxylysine:0.051	None
Os04t0379700-01	170	C	S-palmitoyl_cysteine:0.044	None
Os04t0379700-01	176	N	N-linked_glycosylation:0.036	None
Os04t0379700-01	177	T	Phosphothreonine:0.085;O-linked_glycosylation:0.098	None
Os04t0379700-01	183	N	N-linked_glycosylation:0.04	None
Os04t0379700-01	185	C	S-palmitoyl_cysteine:0.062	None
Os04t0379700-01	188	S	Phosphoserine:0.383;O-linked_glycosylation:0.06	None
Os04t0379700-01	189	R	Methylarginine:0.027	None
Os04t0379700-01	190	K	Ubiquitination:0.274;SUMOylation:0.06;N6-acetyllysine:0.141;Methyllysine:0.073;Hydroxylysine:0.054	None
Os04t0379700-01	191	K	Ubiquitination:0.22;SUMOylation:0.063;N6-acetyllysine:0.132;Methyllysine:0.099;Hydroxylysine:0.047	None
Os04t0379700-01	192	C	S-palmitoyl_cysteine:0.156	None
Os04t0379700-01	194	P	Hydroxyproline:0.115	None
Os04t0379700-01	195	Q	Pyrrolidone_carboxylic_acid:0.101	None
Os04t0379700-01	196	K	Ubiquitination:0.485;SUMOylation:0.057;N6-acetyllysine:0.176;Methyllysine:0.146;Hydroxylysine:0.033	None
Os04t0379700-01	197	S	Phosphoserine:0.595;O-linked_glycosylation:0.084	Phosphoserine:0.595
Os04t0379700-01	203	P	Hydroxyproline:0.057	None
Os04t0379700-01	205	P	Hydroxyproline:0.075	None
Os04t0379700-01	207	P	Hydroxyproline:0.058	None
Os04t0379700-01	208	S	Phosphoserine:0.31;O-linked_glycosylation:0.074	None
Os04t0379700-01	212	K	Ubiquitination:0.31;SUMOylation:0.105;N6-acetyllysine:0.159;Methyllysine:0.074;Hydroxylysine:0.033	None
Os04t0379700-01	213	N	N-linked_glycosylation:0.032	None
Os04t0379700-01	215	N	N-linked_glycosylation:0.033	None
Os04t0379700-01	220	N	N-linked_glycosylation:0.032	None
Os04t0379700-01	222	K	Ubiquitination:0.312;SUMOylation:0.056;N6-acetyllysine:0.167;Methyllysine:0.066;Hydroxylysine:0.05	None
Os04t0379700-01	224	Y	Phosphotyrosine:0.042	None
Os04t0379700-01	226	S	Phosphoserine:0.087;O-linked_glycosylation:0.083	None
Os04t0379700-01	227	S	Phosphoserine:0.09;O-linked_glycosylation:0.168	None
Os04t0379700-01	230	N	N-linked_glycosylation:0.039	None
Os04t0379700-01	231	P	Hydroxyproline:0.1	None
Os04t0379700-01	232	T	Phosphothreonine:0.103;O-linked_glycosylation:0.255	None
Os04t0379700-01	235	T	Phosphothreonine:0.114;O-linked_glycosylation:0.132	None
Os04t0379700-01	238	C	S-palmitoyl_cysteine:0.026	None
Os04t0379700-01	239	Q	Pyrrolidone_carboxylic_acid:0.029	None
Os04t0379700-01	244	R	Methylarginine:0.047	None
Os04t0379700-01	249	K	Ubiquitination:0.443;SUMOylation:0.041;N6-acetyllysine:0.546;Methyllysine:0.046;Hydroxylysine:0.019	N6-acetyllysine:0.546
Os04t0379700-01	253	N	N-linked_glycosylation:0.913	N-linked_glycosylation:0.913
Os04t0379700-01	255	T	Phosphothreonine:0.131;O-linked_glycosylation:0.055	None
Os04t0379700-01	257	R	Methylarginine:0.081	None
Os04t0379700-01	259	R	Methylarginine:0.099	None
Os04t0379700-01	260	T	Phosphothreonine:0.516;O-linked_glycosylation:0.063	Phosphothreonine:0.516
Os04t0379700-01	261	P	Hydroxyproline:0.065	None
Os04t0379700-01	263	S	Phosphoserine:0.248;O-linked_glycosylation:0.072	None
Os04t0379700-01	267	T	Phosphothreonine:0.127;O-linked_glycosylation:0.064	None
Os04t0379700-01	268	R	Methylarginine:0.133	None
Os04t0379700-01	269	T	Phosphothreonine:0.097;O-linked_glycosylation:0.069	None
Os04t0379700-01	272	Q	Pyrrolidone_carboxylic_acid:0.063	None
Os04t0379700-01	273	R	Methylarginine:0.221	None
Os04t0379700-01	276	Q	Pyrrolidone_carboxylic_acid:0.06	None
Os04t0379700-01	278	P	Hydroxyproline:0.047	None
Os04t0379700-01	280	Q	Pyrrolidone_carboxylic_acid:0.046	None
Os04t0379700-01	281	P	Hydroxyproline:0.049	None
Os04t0379700-01	285	Y	Phosphotyrosine:0.04	None
Os04t0379700-01	286	N	N-linked_glycosylation:0.034	None
Os04t0379700-01	289	N	N-linked_glycosylation:0.034	None
Os04t0379700-01	294	Y	Phosphotyrosine:0.063	None
Os04t0379700-01	295	Q	Pyrrolidone_carboxylic_acid:0.043	None
Os04t0379700-01	299	Y	Phosphotyrosine:0.07	None
Os04t0379700-01	302	S	Phosphoserine:0.06;O-linked_glycosylation:0.065	None
Os04t0379700-01	303	S	Phosphoserine:0.066;O-linked_glycosylation:0.092	None
Os04t0379700-01	304	K	Ubiquitination:0.365;SUMOylation:0.584;N6-acetyllysine:0.123;Methyllysine:0.171;Hydroxylysine:0.033	SUMOylation:0.584
Os04t0379700-01	307	N	N-linked_glycosylation:0.032	None
Os04t0379700-01	308	K	Ubiquitination:0.3;SUMOylation:0.124;N6-acetyllysine:0.175;Methyllysine:0.12;Hydroxylysine:0.016	None
Os04t0379700-01	312	Y	Phosphotyrosine:0.559	Phosphotyrosine:0.559
Os04t0379700-01	316	Y	Phosphotyrosine:0.082	None
Os04t0379700-01	317	Y	Phosphotyrosine:0.041	None
Os04t0379700-01	318	R	Methylarginine:0.109	None
Os04t0379700-01	320	R	Methylarginine:0.096	None
Os04t0379700-01	321	N	N-linked_glycosylation:0.034	None
Os04t0379700-01	327	Y	Phosphotyrosine:0.168	None
Os04t0379700-01	333	Y	Phosphotyrosine:0.335	None
Os04t0379700-01	334	T	Phosphothreonine:0.146;O-linked_glycosylation:0.135	None
Os04t0379700-01	335	R	Methylarginine:0.03	None
Os04t0379700-01	336	S	Phosphoserine:0.147;O-linked_glycosylation:0.142	None
Os04t0379700-01	337	K	Ubiquitination:0.629;SUMOylation:0.058;N6-acetyllysine:0.32;Methyllysine:0.191;Hydroxylysine:0.026	Ubiquitination:0.629
Os04t0379700-01	340	P	Hydroxyproline:0.069	None
Os04t0379700-01	342	S	Phosphoserine:0.205;O-linked_glycosylation:0.111	None
Os04t0379700-01	345	P	Hydroxyproline:0.19	None
Os04t0379700-01	349	R	Methylarginine:0.023	None
Os04t0379700-01	352	K	Ubiquitination:0.297;SUMOylation:0.038;N6-acetyllysine:0.229;Methyllysine:0.099;Hydroxylysine:0.03	None
Os04t0379700-01	353	S	Phosphoserine:0.286;O-linked_glycosylation:0.133	None
Os04t0379700-01	356	R	Methylarginine:0.028	None
Os04t0379700-01	359	S	Phosphoserine:0.436;O-linked_glycosylation:0.115	None
Os04t0379700-01	360	T	Phosphothreonine:0.165;O-linked_glycosylation:0.121	None
Os04t0379700-01	363	R	Methylarginine:0.041	None
Os04t0379700-01	364	T	Phosphothreonine:0.155;O-linked_glycosylation:0.158	None
Os04t0379700-01	366	N	N-linked_glycosylation:0.053	None
Os04t0379700-01	367	T	Phosphothreonine:0.167;O-linked_glycosylation:0.297	None
Os04t0379700-01	368	C	S-palmitoyl_cysteine:0.198	None
Os04t0379700-01	370	P	Hydroxyproline:0.047	None
Os04t0379700-01	372	P	Hydroxyproline:0.08	None
Os04t0379700-01	373	P	Hydroxyproline:0.048	None
Os04t0379700-01	377	R	Methylarginine:0.014	None
Os04t0379700-01	380	K	Ubiquitination:0.482;SUMOylation:0.048;N6-acetyllysine:0.292;Methyllysine:0.1;Hydroxylysine:0.035	None
Os04t0379700-01	381	T	Phosphothreonine:0.143;O-linked_glycosylation:0.241	None
Os04t0379700-01	384	Q	Pyrrolidone_carboxylic_acid:0.11	None
Os04t0379700-01	387	K	Ubiquitination:0.546;SUMOylation:0.048;N6-acetyllysine:0.441;Methyllysine:0.068;Hydroxylysine:0.027	Ubiquitination:0.546
Os04t0379700-01	388	T	Phosphothreonine:0.17;O-linked_glycosylation:0.12	None
Os04t0379700-01	391	R	Methylarginine:0.011	None
Os04t0379700-01	394	Q	Pyrrolidone_carboxylic_acid:0.126	None
Os04t0379700-01	405	K	Ubiquitination:0.439;SUMOylation:0.081;N6-acetyllysine:0.162;Methyllysine:0.062;Hydroxylysine:0.019	None
Os04t0379700-01	413	T	Phosphothreonine:0.135;O-linked_glycosylation:0.067	None
Os04t0379700-01	416	K	Ubiquitination:0.432;SUMOylation:0.065;N6-acetyllysine:0.227;Methyllysine:0.065;Hydroxylysine:0.044	None
Os04t0379700-01	417	R	Methylarginine:0.012	None
Os04t0379700-01	419	T	Phosphothreonine:0.264;O-linked_glycosylation:0.062	None
Os04t0379700-01	426	K	Ubiquitination:0.264;SUMOylation:0.607;N6-acetyllysine:0.17;Methyllysine:0.061;Hydroxylysine:0.143	SUMOylation:0.607
Os04t0379700-01	427	Q	Pyrrolidone_carboxylic_acid:0.059	None
Os04t0379700-01	431	N	N-linked_glycosylation:0.034	None
Os04t0379700-01	434	Q	Pyrrolidone_carboxylic_acid:0.047	None
Os04t0379700-01	437	S	Phosphoserine:0.333;O-linked_glycosylation:0.05	None
Os04t0379700-01	438	K	Ubiquitination:0.196;SUMOylation:0.412;N6-acetyllysine:0.138;Methyllysine:0.069;Hydroxylysine:0.048	None
Os04t0379700-01	446	Q	Pyrrolidone_carboxylic_acid:0.05	None
Os04t0379700-01	448	N	N-linked_glycosylation:0.032	None
Os04t0379700-01	452	T	Phosphothreonine:0.142;O-linked_glycosylation:0.18	None
Os04t0379700-01	456	K	Ubiquitination:0.477;SUMOylation:0.033;N6-acetyllysine:0.191;Methyllysine:0.046;Hydroxylysine:0.045	None
Os04t0379700-01	459	S	Phosphoserine:0.178;O-linked_glycosylation:0.129	None
Os04t0379700-01	460	R	Methylarginine:0.023	None
Os04t0379700-01	463	P	Hydroxyproline:0.589	Hydroxyproline:0.589
Os04t0379700-01	465	R	Methylarginine:0.022	None
Os04t0379700-01	466	K	Ubiquitination:0.345;SUMOylation:0.061;N6-acetyllysine:0.146;Methyllysine:0.165;Hydroxylysine:0.127	None
Os04t0379700-01	468	R	Methylarginine:0.031	None

## Sheet: OsCYP97C2
ID	Position	Residue	PTMscores	Cutoff=0.5
>Os10t0546600-01
Os10t0546600-01	10	P	Hydroxyproline:0.749	Hydroxyproline:0.749
Os10t0546600-01	11	C	S-palmitoyl_cysteine:0.363	None
Os10t0546600-01	13	P	Hydroxyproline:0.536	Hydroxyproline:0.536
Os10t0546600-01	16	C	S-palmitoyl_cysteine:0.046	None
Os10t0546600-01	17	P	Hydroxyproline:0.464	None
Os10t0546600-01	18	P	Hydroxyproline:0.341	None
Os10t0546600-01	19	P	Hydroxyproline:0.252	None
Os10t0546600-01	20	P	Hydroxyproline:0.186	None
Os10t0546600-01	21	P	Hydroxyproline:0.136	None
Os10t0546600-01	24	S	Phosphoserine:0.84;O-linked_glycosylation:0.323	Phosphoserine:0.84
Os10t0546600-01	25	P	Hydroxyproline:0.056	None
Os10t0546600-01	26	R	Methylarginine:0.223	None
Os10t0546600-01	28	R	Methylarginine:0.351	None
Os10t0546600-01	29	R	Methylarginine:0.384	None
Os10t0546600-01	33	R	Methylarginine:0.145	None
Os10t0546600-01	35	R	Methylarginine:0.353	None
Os10t0546600-01	37	R	Methylarginine:0.286	None
Os10t0546600-01	38	P	Hydroxyproline:0.405	None
Os10t0546600-01	39	P	Hydroxyproline:0.602	Hydroxyproline:0.602
Os10t0546600-01	40	R	Methylarginine:0.619	Methylarginine:0.619
Os10t0546600-01	41	S	Phosphoserine:0.619;O-linked_glycosylation:0.528	Phosphoserine:0.619|O-linked_glycosylation:0.528
Os10t0546600-01	42	S	Phosphoserine:0.713;O-linked_glycosylation:0.809	Phosphoserine:0.713|O-linked_glycosylation:0.809
Os10t0546600-01	55	P	Hydroxyproline:0.167	None
Os10t0546600-01	56	P	Hydroxyproline:0.138	None
Os10t0546600-01	58	T	Phosphothreonine:0.094;O-linked_glycosylation:0.762	O-linked_glycosylation:0.762
Os10t0546600-01	59	T	Phosphothreonine:0.111;O-linked_glycosylation:0.777	O-linked_glycosylation:0.777
Os10t0546600-01	60	S	Phosphoserine:0.138;O-linked_glycosylation:0.75	O-linked_glycosylation:0.75
Os10t0546600-01	63	S	Phosphoserine:0.578;O-linked_glycosylation:0.271	Phosphoserine:0.578
Os10t0546600-01	64	P	Hydroxyproline:0.05	None
Os10t0546600-01	68	T	Phosphothreonine:0.087;O-linked_glycosylation:0.17	None
Os10t0546600-01	71	S	Phosphoserine:0.096;O-linked_glycosylation:0.23	None
Os10t0546600-01	72	R	Methylarginine:0.085	None
Os10t0546600-01	73	S	Phosphoserine:0.14;O-linked_glycosylation:0.144	None
Os10t0546600-01	76	T	Phosphothreonine:0.113;O-linked_glycosylation:0.217	None
Os10t0546600-01	77	R	Methylarginine:0.187	None
Os10t0546600-01	84	S	Phosphoserine:0.716;O-linked_glycosylation:0.471	Phosphoserine:0.716
Os10t0546600-01	87	P	Hydroxyproline:0.176	None
Os10t0546600-01	90	S	Phosphoserine:0.364;O-linked_glycosylation:0.196	None
Os10t0546600-01	92	K	Ubiquitination:0.365;SUMOylation:0.498;N6-acetyllysine:0.331;Methyllysine:0.062;Hydroxylysine:0.06	None
Os10t0546600-01	97	R	Methylarginine:0.033	None
Os10t0546600-01	107	P	Hydroxyproline:0.045	None
Os10t0546600-01	110	K	Ubiquitination:0.314;SUMOylation:0.054;N6-acetyllysine:0.212;Methyllysine:0.051;Hydroxylysine:0.061	None
Os10t0546600-01	113	R	Methylarginine:0.118	None
Os10t0546600-01	117	P	Hydroxyproline:0.044	None
Os10t0546600-01	119	Y	Phosphotyrosine:0.193	None
Os10t0546600-01	120	R	Methylarginine:0.048	None
Os10t0546600-01	125	P	Hydroxyproline:0.054	None
Os10t0546600-01	126	R	Methylarginine:0.07	None
Os10t0546600-01	132	S	Phosphoserine:0.291;O-linked_glycosylation:0.215	None
Os10t0546600-01	134	P	Hydroxyproline:0.05	None
Os10t0546600-01	138	R	Methylarginine:0.099	None
Os10t0546600-01	142	R	Methylarginine:0.213	None
Os10t0546600-01	144	Y	Phosphotyrosine:0.042	None
Os10t0546600-01	146	S	Phosphoserine:0.141;O-linked_glycosylation:0.077	None
Os10t0546600-01	147	R	Methylarginine:0.112	None
Os10t0546600-01	148	Y	Phosphotyrosine:0.047	None
Os10t0546600-01	150	K	Ubiquitination:0.394;SUMOylation:0.038;N6-acetyllysine:0.224;Methyllysine:0.06;Hydroxylysine:0.158	None
Os10t0546600-01	157	S	Phosphoserine:0.061;O-linked_glycosylation:0.079	None
Os10t0546600-01	163	S	Phosphoserine:0.057;O-linked_glycosylation:0.09	None
Os10t0546600-01	174	T	Phosphothreonine:0.072;O-linked_glycosylation:0.08	None
Os10t0546600-01	176	R	Methylarginine:0.056	None
Os10t0546600-01	177	R	Methylarginine:0.042	None
Os10t0546600-01	178	R	Methylarginine:0.033	None
Os10t0546600-01	179	S	Phosphoserine:0.736;O-linked_glycosylation:0.089	Phosphoserine:0.736
Os10t0546600-01	182	P	Hydroxyproline:0.099	None
Os10t0546600-01	183	S	Phosphoserine:0.248;O-linked_glycosylation:0.063	None
Os10t0546600-01	186	K	Ubiquitination:0.467;SUMOylation:0.032;N6-acetyllysine:0.188;Methyllysine:0.184;Hydroxylysine:0.023	None
Os10t0546600-01	187	R	Methylarginine:0.032	None
Os10t0546600-01	190	S	Phosphoserine:0.482;O-linked_glycosylation:0.074	None
Os10t0546600-01	195	R	Methylarginine:0.016	None
Os10t0546600-01	198	C	S-palmitoyl_cysteine:0.304	None
Os10t0546600-01	199	K	Ubiquitination:0.325;SUMOylation:0.045;N6-acetyllysine:0.278;Methyllysine:0.049;Hydroxylysine:0.023	None
Os10t0546600-01	200	C	S-palmitoyl_cysteine:0.324	None
Os10t0546600-01	203	R	Methylarginine:0.017	None
Os10t0546600-01	207	K	Ubiquitination:0.439;SUMOylation:0.334;N6-acetyllysine:0.514;Methyllysine:0.087;Hydroxylysine:0.057	N6-acetyllysine:0.514
Os10t0546600-01	210	T	Phosphothreonine:0.119;O-linked_glycosylation:0.092	None
Os10t0546600-01	211	S	Phosphoserine:0.152;O-linked_glycosylation:0.138	None
Os10t0546600-01	214	S	Phosphoserine:0.323;O-linked_glycosylation:0.149	None
Os10t0546600-01	216	K	Ubiquitination:0.51;SUMOylation:0.076;N6-acetyllysine:0.408;Methyllysine:0.111;Hydroxylysine:0.019	Ubiquitination:0.51
Os10t0546600-01	217	P	Hydroxyproline:0.076	None
Os10t0546600-01	219	N	N-linked_glycosylation:0.034	None
Os10t0546600-01	223	R	Methylarginine:0.08	None
Os10t0546600-01	225	S	Phosphoserine:0.132;O-linked_glycosylation:0.047	None
Os10t0546600-01	226	Q	Pyrrolidone_carboxylic_acid:0.028	None
Os10t0546600-01	228	T	Phosphothreonine:0.051;O-linked_glycosylation:0.043	None
Os10t0546600-01	235	S	Phosphoserine:0.049;O-linked_glycosylation:0.053	None
Os10t0546600-01	238	N	N-linked_glycosylation:0.032	None
Os10t0546600-01	239	Y	Phosphotyrosine:0.03	None
Os10t0546600-01	240	N	N-linked_glycosylation:0.032	None
Os10t0546600-01	243	S	Phosphoserine:0.079;O-linked_glycosylation:0.045	None
Os10t0546600-01	245	T	Phosphothreonine:0.065;O-linked_glycosylation:0.06	None
Os10t0546600-01	246	S	Phosphoserine:0.072;O-linked_glycosylation:0.061	None
Os10t0546600-01	248	S	Phosphoserine:0.104;O-linked_glycosylation:0.06	None
Os10t0546600-01	249	P	Hydroxyproline:0.057	None
Os10t0546600-01	255	Y	Phosphotyrosine:0.322	None
Os10t0546600-01	256	T	Phosphothreonine:0.08;O-linked_glycosylation:0.096	None
Os10t0546600-01	259	K	Ubiquitination:0.508;SUMOylation:0.113;N6-acetyllysine:0.174;Methyllysine:0.141;Hydroxylysine:0.034	Ubiquitination:0.508
Os10t0546600-01	264	R	Methylarginine:0.014	None
Os10t0546600-01	265	S	Phosphoserine:0.097;O-linked_glycosylation:0.111	None
Os10t0546600-01	266	T	Phosphothreonine:0.082;O-linked_glycosylation:0.145	None
Os10t0546600-01	270	P	Hydroxyproline:0.158	None
Os10t0546600-01	271	Y	Phosphotyrosine:0.066	None
Os10t0546600-01	273	K	Ubiquitination:0.367;SUMOylation:0.058;N6-acetyllysine:0.24;Methyllysine:0.058;Hydroxylysine:0.026	None
Os10t0546600-01	278	C	S-palmitoyl_cysteine:0.262	None
Os10t0546600-01	279	K	Ubiquitination:0.328;SUMOylation:0.061;N6-acetyllysine:0.254;Methyllysine:0.079;Hydroxylysine:0.079	None
Os10t0546600-01	282	P	Hydroxyproline:0.09	None
Os10t0546600-01	283	R	Methylarginine:0.011	None
Os10t0546600-01	284	Q	Pyrrolidone_carboxylic_acid:0.321	None
Os10t0546600-01	286	K	Ubiquitination:0.341;SUMOylation:0.909;N6-acetyllysine:0.177;Methyllysine:0.186;Hydroxylysine:0.094	SUMOylation:0.909
Os10t0546600-01	289	K	Ubiquitination:0.313;SUMOylation:0.033;N6-acetyllysine:0.267;Methyllysine:0.104;Hydroxylysine:0.054	None
Os10t0546600-01	292	N	N-linked_glycosylation:0.033	None
Os10t0546600-01	295	R	Methylarginine:0.012	None
Os10t0546600-01	296	N	N-linked_glycosylation:0.035	None
Os10t0546600-01	297	T	Phosphothreonine:0.135;O-linked_glycosylation:0.065	None
Os10t0546600-01	303	T	Phosphothreonine:0.099;O-linked_glycosylation:0.074	None
Os10t0546600-01	304	K	Ubiquitination:0.552;SUMOylation:0.065;N6-acetyllysine:0.175;Methyllysine:0.19;Hydroxylysine:0.029	Ubiquitination:0.552
Os10t0546600-01	305	C	S-palmitoyl_cysteine:0.063	None
Os10t0546600-01	306	K	Ubiquitination:0.505;SUMOylation:0.047;N6-acetyllysine:0.154;Methyllysine:0.182;Hydroxylysine:0.022	Ubiquitination:0.505
Os10t0546600-01	307	K	Ubiquitination:0.395;SUMOylation:0.059;N6-acetyllysine:0.165;Methyllysine:0.334;Hydroxylysine:0.032	None
Os10t0546600-01	313	N	N-linked_glycosylation:0.031	None
Os10t0546600-01	315	Q	Pyrrolidone_carboxylic_acid:0.076	None
Os10t0546600-01	321	Y	Phosphotyrosine:0.4	None
Os10t0546600-01	323	N	N-linked_glycosylation:0.037	None
Os10t0546600-01	327	P	Hydroxyproline:0.063	None
Os10t0546600-01	328	S	Phosphoserine:0.145;O-linked_glycosylation:0.082	None
Os10t0546600-01	331	R	Methylarginine:0.038	None
Os10t0546600-01	336	S	Phosphoserine:0.238;O-linked_glycosylation:0.152	None
Os10t0546600-01	337	R	Methylarginine:0.023	None
Os10t0546600-01	341	T	Phosphothreonine:0.092;O-linked_glycosylation:0.13	None
Os10t0546600-01	342	S	Phosphoserine:0.094;O-linked_glycosylation:0.09	None
Os10t0546600-01	344	Q	Pyrrolidone_carboxylic_acid:0.28	None
Os10t0546600-01	346	R	Methylarginine:0.019	None
Os10t0546600-01	351	S	Phosphoserine:0.066;O-linked_glycosylation:0.074	None
Os10t0546600-01	359	T	Phosphothreonine:0.047;O-linked_glycosylation:0.095	None
Os10t0546600-01	360	T	Phosphothreonine:0.046;O-linked_glycosylation:0.142	None
Os10t0546600-01	362	S	Phosphoserine:0.047;O-linked_glycosylation:0.069	None
Os10t0546600-01	365	T	Phosphothreonine:0.048;O-linked_glycosylation:0.063	None
Os10t0546600-01	367	T	Phosphothreonine:0.047;O-linked_glycosylation:0.064	None
Os10t0546600-01	369	Y	Phosphotyrosine:0.021	None
Os10t0546600-01	372	S	Phosphoserine:0.058;O-linked_glycosylation:0.055	None
Os10t0546600-01	373	K	Ubiquitination:0.424;SUMOylation:0.121;N6-acetyllysine:0.123;Methyllysine:0.093;Hydroxylysine:0.016	None
Os10t0546600-01	375	P	Hydroxyproline:0.038	None
Os10t0546600-01	379	R	Methylarginine:0.018	None
Os10t0546600-01	380	R	Methylarginine:0.024	None
Os10t0546600-01	382	Q	Pyrrolidone_carboxylic_acid:0.487	None
Os10t0546600-01	387	R	Methylarginine:0.015	None
Os10t0546600-01	390	Q	Pyrrolidone_carboxylic_acid:0.234	None
Os10t0546600-01	392	R	Methylarginine:0.022	None
Os10t0546600-01	394	P	Hydroxyproline:0.064	None
Os10t0546600-01	395	R	Methylarginine:0.029	None
Os10t0546600-01	396	Y	Phosphotyrosine:0.107	None
Os10t0546600-01	400	K	Ubiquitination:0.212;SUMOylation:0.051;N6-acetyllysine:0.626;Methyllysine:0.063;Hydroxylysine:0.026	N6-acetyllysine:0.626
Os10t0546600-01	403	K	Ubiquitination:0.208;SUMOylation:0.043;N6-acetyllysine:0.674;Methyllysine:0.162;Hydroxylysine:0.048	N6-acetyllysine:0.674
Os10t0546600-01	404	Y	Phosphotyrosine:0.039	None
Os10t0546600-01	407	R	Methylarginine:0.065	None
Os10t0546600-01	408	C	S-palmitoyl_cysteine:0.037	None
Os10t0546600-01	410	N	N-linked_glycosylation:0.898	N-linked_glycosylation:0.898
Os10t0546600-01	412	S	Phosphoserine:0.093;O-linked_glycosylation:0.046	None
Os10t0546600-01	414	R	Methylarginine:0.09	None
Os10t0546600-01	416	Y	Phosphotyrosine:0.062	None
Os10t0546600-01	417	P	Hydroxyproline:0.097	None
Os10t0546600-01	419	P	Hydroxyproline:0.061	None
Os10t0546600-01	420	P	Hydroxyproline:0.057	None
Os10t0546600-01	424	R	Methylarginine:0.034	None
Os10t0546600-01	425	R	Methylarginine:0.026	None
Os10t0546600-01	433	P	Hydroxyproline:0.076	None
Os10t0546600-01	435	N	N-linked_glycosylation:0.035	None
Os10t0546600-01	436	Y	Phosphotyrosine:0.048	None
Os10t0546600-01	437	K	Ubiquitination:0.232;SUMOylation:0.031;N6-acetyllysine:0.303;Methyllysine:0.139;Hydroxylysine:0.125	None
Os10t0546600-01	439	K	Ubiquitination:0.397;SUMOylation:0.13;N6-acetyllysine:0.199;Methyllysine:0.214;Hydroxylysine:0.152	None
Os10t0546600-01	442	Q	Pyrrolidone_carboxylic_acid:0.026	None
Os10t0546600-01	447	S	Phosphoserine:0.129;O-linked_glycosylation:0.05	None
Os10t0546600-01	449	Y	Phosphotyrosine:0.051	None
Os10t0546600-01	450	N	N-linked_glycosylation:0.033	None
Os10t0546600-01	453	R	Methylarginine:0.029	None
Os10t0546600-01	454	S	Phosphoserine:0.738;O-linked_glycosylation:0.061	Phosphoserine:0.738
Os10t0546600-01	455	P	Hydroxyproline:0.07	None
Os10t0546600-01	460	R	Methylarginine:0.019	None
Os10t0546600-01	466	P	Hydroxyproline:0.072	None
Os10t0546600-01	468	R	Methylarginine:0.033	None
Os10t0546600-01	474	P	Hydroxyproline:0.092	None
Os10t0546600-01	476	P	Hydroxyproline:0.082	None
Os10t0546600-01	477	N	N-linked_glycosylation:0.906	N-linked_glycosylation:0.906
Os10t0546600-01	479	T	Phosphothreonine:0.165;O-linked_glycosylation:0.157	None
Os10t0546600-01	480	N	N-linked_glycosylation:0.037	None
Os10t0546600-01	481	T	Phosphothreonine:0.129;O-linked_glycosylation:0.104	None
Os10t0546600-01	483	Y	Phosphotyrosine:0.61	Phosphotyrosine:0.61
Os10t0546600-01	484	R	Methylarginine:0.104	None
Os10t0546600-01	487	P	Hydroxyproline:0.096	None
Os10t0546600-01	489	S	Phosphoserine:0.181;O-linked_glycosylation:0.186	None
Os10t0546600-01	492	P	Hydroxyproline:0.077	None
Os10t0546600-01	493	R	Methylarginine:0.061	None
Os10t0546600-01	494	K	Ubiquitination:0.219;SUMOylation:0.03;N6-acetyllysine:0.143;Methyllysine:0.092;Hydroxylysine:0.085	None
Os10t0546600-01	495	C	S-palmitoyl_cysteine:0.156	None
Os10t0546600-01	499	Q	Pyrrolidone_carboxylic_acid:0.045	None
Os10t0546600-01	514	Q	Pyrrolidone_carboxylic_acid:0.283	None
Os10t0546600-01	515	K	Ubiquitination:0.186;SUMOylation:0.242;N6-acetyllysine:0.159;Methyllysine:0.035;Hydroxylysine:0.054	None
Os10t0546600-01	522	P	Hydroxyproline:0.051	None
Os10t0546600-01	524	Q	Pyrrolidone_carboxylic_acid:0.472	None
Os10t0546600-01	525	K	Ubiquitination:0.334;SUMOylation:0.114;N6-acetyllysine:0.171;Methyllysine:0.046;Hydroxylysine:0.042	None
Os10t0546600-01	527	N	N-linked_glycosylation:0.912	N-linked_glycosylation:0.912
Os10t0546600-01	529	T	Phosphothreonine:0.063;O-linked_glycosylation:0.323	None
Os10t0546600-01	530	T	Phosphothreonine:0.061;O-linked_glycosylation:0.113	None
Os10t0546600-01	533	T	Phosphothreonine:0.054;O-linked_glycosylation:0.085	None
Os10t0546600-01	536	T	Phosphothreonine:0.058;O-linked_glycosylation:0.065	None
Os10t0546600-01	537	T	Phosphothreonine:0.047;O-linked_glycosylation:0.067	None
Os10t0546600-01	538	N	N-linked_glycosylation:0.032	None
Os10t0546600-01	541	Y	Phosphotyrosine:0.311	None
Os10t0546600-01	543	N	N-linked_glycosylation:0.909	N-linked_glycosylation:0.909
Os10t0546600-01	545	S	Phosphoserine:0.343;O-linked_glycosylation:0.075	None
Os10t0546600-01	547	R	Methylarginine:0.025	None
Os10t0546600-01	548	K	Ubiquitination:0.318;SUMOylation:0.293;N6-acetyllysine:0.176;Methyllysine:0.137;Hydroxylysine:0.025	None
Os10t0546600-01	551	R	Methylarginine:0.034	None
Os10t0546600-01	553	P	Hydroxyproline:0.297	None
Os10t0546600-01	558	S	Phosphoserine:0.724;O-linked_glycosylation:0.219	Phosphoserine:0.724
Os10t0546600-01	560	S	Phosphoserine:0.778;O-linked_glycosylation:0.124	Phosphoserine:0.778
Os10t0546600-01	561	R	Methylarginine:0.057	None

## Sheet: OsNCED2
ID	Position	Residue	PTMscores	Cutoff=0.5
>Os12t0435200-01
Os12t0435200-01	4	P	Hydroxyproline:0.419	None
Os12t0435200-01	9	T	Phosphothreonine:0.077;O-linked_glycosylation:0.346	None
Os12t0435200-01	13	P	Hydroxyproline:0.086	None
Os12t0435200-01	15	N	N-linked_glycosylation:0.037	None
Os12t0435200-01	18	T	Phosphothreonine:0.101;O-linked_glycosylation:0.174	None
Os12t0435200-01	21	S	Phosphoserine:0.107;O-linked_glycosylation:0.282	None
Os12t0435200-01	22	R	Methylarginine:0.245	None
Os12t0435200-01	23	Q	Pyrrolidone_carboxylic_acid:0.612	Pyrrolidone_carboxylic_acid:0.612
Os12t0435200-01	24	P	Hydroxyproline:0.184	None
Os12t0435200-01	25	K	Ubiquitination:0.308;SUMOylation:0.037;N6-acetyllysine:0.151;Methyllysine:0.345;Hydroxylysine:0.182	None
Os12t0435200-01	26	S	Phosphoserine:0.161;O-linked_glycosylation:0.283	None
Os12t0435200-01	27	K	Ubiquitination:0.28;SUMOylation:0.034;N6-acetyllysine:0.17;Methyllysine:0.511;Hydroxylysine:0.034	Methyllysine:0.511
Os12t0435200-01	28	R	Methylarginine:0.24	None
Os12t0435200-01	29	S	Phosphoserine:0.561;O-linked_glycosylation:0.177	Phosphoserine:0.561
Os12t0435200-01	32	S	Phosphoserine:0.875;O-linked_glycosylation:0.17	Phosphoserine:0.875
Os12t0435200-01	33	P	Hydroxyproline:0.089	None
Os12t0435200-01	35	T	Phosphothreonine:0.19;O-linked_glycosylation:0.137	None
Os12t0435200-01	36	T	Phosphothreonine:0.245;O-linked_glycosylation:0.139	None
Os12t0435200-01	39	R	Methylarginine:0.2	None
Os12t0435200-01	40	N	N-linked_glycosylation:0.035	None
Os12t0435200-01	42	Q	Pyrrolidone_carboxylic_acid:0.082	None
Os12t0435200-01	43	T	Phosphothreonine:0.11;O-linked_glycosylation:0.18	None
Os12t0435200-01	44	R	Methylarginine:0.224	None
Os12t0435200-01	52	T	Phosphothreonine:0.251;O-linked_glycosylation:0.246	None
Os12t0435200-01	53	P	Hydroxyproline:0.228	None
Os12t0435200-01	55	S	Phosphoserine:0.139;O-linked_glycosylation:0.129	None
Os12t0435200-01	57	P	Hydroxyproline:0.218	None
Os12t0435200-01	61	C	S-palmitoyl_cysteine:0.043	None
Os12t0435200-01	62	N	N-linked_glycosylation:0.037	None
Os12t0435200-01	63	T	Phosphothreonine:0.081;O-linked_glycosylation:0.079	None
Os12t0435200-01	66	K	Ubiquitination:0.305;SUMOylation:0.034;N6-acetyllysine:0.135;Methyllysine:0.183;Hydroxylysine:0.074	None
Os12t0435200-01	69	N	N-linked_glycosylation:0.034	None
Os12t0435200-01	70	R	Methylarginine:0.019	None
Os12t0435200-01	75	P	Hydroxyproline:0.074	None
Os12t0435200-01	77	Q	Pyrrolidone_carboxylic_acid:0.076	None
Os12t0435200-01	78	R	Methylarginine:0.017	None
Os12t0435200-01	79	P	Hydroxyproline:0.077	None
Os12t0435200-01	80	T	Phosphothreonine:0.266;O-linked_glycosylation:0.815	O-linked_glycosylation:0.815
Os12t0435200-01	83	P	Hydroxyproline:0.072	None
Os12t0435200-01	84	R	Methylarginine:0.032	None
Os12t0435200-01	85	R	Methylarginine:0.029	None
Os12t0435200-01	88	S	Phosphoserine:0.767;O-linked_glycosylation:0.458	Phosphoserine:0.767
Os12t0435200-01	90	N	N-linked_glycosylation:0.036	None
Os12t0435200-01	93	P	Hydroxyproline:0.101	None
Os12t0435200-01	98	P	Hydroxyproline:0.316	None
Os12t0435200-01	99	P	Hydroxyproline:0.519	Hydroxyproline:0.519
Os12t0435200-01	100	T	Phosphothreonine:0.111;O-linked_glycosylation:0.387	None
Os12t0435200-01	101	S	Phosphoserine:0.093;O-linked_glycosylation:0.228	None
Os12t0435200-01	102	C	S-palmitoyl_cysteine:0.041	None
Os12t0435200-01	106	R	Methylarginine:0.485	None
Os12t0435200-01	108	S	Phosphoserine:0.413;O-linked_glycosylation:0.16	None
Os12t0435200-01	110	P	Hydroxyproline:0.157	None
Os12t0435200-01	111	S	Phosphoserine:0.115;O-linked_glycosylation:0.179	None
Os12t0435200-01	112	C	S-palmitoyl_cysteine:0.039	None
Os12t0435200-01	118	Y	Phosphotyrosine:0.114	None
Os12t0435200-01	120	R	Methylarginine:0.537	Methylarginine:0.537
Os12t0435200-01	121	N	N-linked_glycosylation:0.036	None
Os12t0435200-01	123	P	Hydroxyproline:0.14	None
Os12t0435200-01	124	N	N-linked_glycosylation:0.036	None
Os12t0435200-01	125	P	Hydroxyproline:0.067	None
Os12t0435200-01	126	Q	Pyrrolidone_carboxylic_acid:0.125	None
Os12t0435200-01	128	R	Methylarginine:0.117	None
Os12t0435200-01	130	P	Hydroxyproline:0.046	None
Os12t0435200-01	131	Q	Pyrrolidone_carboxylic_acid:0.038	None
Os12t0435200-01	132	R	Methylarginine:0.1	None
Os12t0435200-01	133	T	Phosphothreonine:0.104;O-linked_glycosylation:0.185	None
Os12t0435200-01	145	S	Phosphoserine:0.061;O-linked_glycosylation:0.102	None
Os12t0435200-01	149	P	Hydroxyproline:0.089	None
Os12t0435200-01	150	S	Phosphoserine:0.054;O-linked_glycosylation:0.211	None
Os12t0435200-01	152	S	Phosphoserine:0.055;O-linked_glycosylation:0.104	None
Os12t0435200-01	153	S	Phosphoserine:0.067;O-linked_glycosylation:0.1	None
Os12t0435200-01	154	T	Phosphothreonine:0.053;O-linked_glycosylation:0.101	None
Os12t0435200-01	157	S	Phosphoserine:0.073;O-linked_glycosylation:0.118	None
Os12t0435200-01	159	P	Hydroxyproline:0.031	None
Os12t0435200-01	162	C	S-palmitoyl_cysteine:0.105	None
Os12t0435200-01	163	S	Phosphoserine:0.109;O-linked_glycosylation:0.069	None
Os12t0435200-01	164	R	Methylarginine:0.041	None
Os12t0435200-01	165	Y	Phosphotyrosine:0.079	None
Os12t0435200-01	168	T	Phosphothreonine:0.103;O-linked_glycosylation:0.1	None
Os12t0435200-01	169	Y	Phosphotyrosine:0.045	None
Os12t0435200-01	170	K	Ubiquitination:0.252;SUMOylation:0.042;N6-acetyllysine:0.661;Methyllysine:0.109;Hydroxylysine:0.032	N6-acetyllysine:0.661
Os12t0435200-01	171	Y	Phosphotyrosine:0.066	None
Os12t0435200-01	175	R	Methylarginine:0.105	None
Os12t0435200-01	177	T	Phosphothreonine:0.094;O-linked_glycosylation:0.128	None
Os12t0435200-01	180	P	Hydroxyproline:0.045	None
Os12t0435200-01	183	P	Hydroxyproline:0.049	None
Os12t0435200-01	184	N	N-linked_glycosylation:0.035	None
Os12t0435200-01	197	R	Methylarginine:0.109	None
Os12t0435200-01	204	R	Methylarginine:0.055	None
Os12t0435200-01	209	Q	Pyrrolidone_carboxylic_acid:0.172	None
Os12t0435200-01	211	N	N-linked_glycosylation:0.033	None
Os12t0435200-01	213	N	N-linked_glycosylation:0.033	None
Os12t0435200-01	214	K	Ubiquitination:0.235;SUMOylation:0.029;N6-acetyllysine:0.163;Methyllysine:0.039;Hydroxylysine:0.068	None
Os12t0435200-01	220	N	N-linked_glycosylation:0.882	N-linked_glycosylation:0.882
Os12t0435200-01	221	T	Phosphothreonine:0.068;O-linked_glycosylation:0.06	None
Os12t0435200-01	222	S	Phosphoserine:0.062;O-linked_glycosylation:0.051	None
Os12t0435200-01	224	T	Phosphothreonine:0.059;O-linked_glycosylation:0.052	None
Os12t0435200-01	229	C	S-palmitoyl_cysteine:0.049	None
Os12t0435200-01	231	Y	Phosphotyrosine:0.025	None
Os12t0435200-01	234	C	S-palmitoyl_cysteine:0.031	None
Os12t0435200-01	236	S	Phosphoserine:0.046;O-linked_glycosylation:0.073	None
Os12t0435200-01	239	P	Hydroxyproline:0.129	None
Os12t0435200-01	240	Y	Phosphotyrosine:0.037	None
Os12t0435200-01	241	S	Phosphoserine:0.051;O-linked_glycosylation:0.076	None
Os12t0435200-01	245	N	N-linked_glycosylation:0.035	None
Os12t0435200-01	246	P	Hydroxyproline:0.043	None
Os12t0435200-01	248	N	N-linked_glycosylation:0.034	None
Os12t0435200-01	252	T	Phosphothreonine:0.074;O-linked_glycosylation:0.094	None
Os12t0435200-01	253	T	Phosphothreonine:0.078;O-linked_glycosylation:0.109	None
Os12t0435200-01	256	R	Methylarginine:0.138	None
Os12t0435200-01	257	C	S-palmitoyl_cysteine:0.041	None
Os12t0435200-01	264	S	Phosphoserine:0.54;O-linked_glycosylation:0.117	Phosphoserine:0.54
Os12t0435200-01	266	R	Methylarginine:0.116	None
Os12t0435200-01	268	T	Phosphothreonine:0.105;O-linked_glycosylation:0.35	None
Os12t0435200-01	271	P	Hydroxyproline:0.069	None
Os12t0435200-01	272	K	Ubiquitination:0.174;SUMOylation:0.08;N6-acetyllysine:0.471;Methyllysine:0.055;Hydroxylysine:0.034	None
Os12t0435200-01	273	K	Ubiquitination:0.292;SUMOylation:0.067;N6-acetyllysine:0.423;Methyllysine:0.063;Hydroxylysine:0.043	None
Os12t0435200-01	275	P	Hydroxyproline:0.062	None
Os12t0435200-01	277	T	Phosphothreonine:0.087;O-linked_glycosylation:0.077	None
Os12t0435200-01	284	R	Methylarginine:0.095	None
Os12t0435200-01	285	Y	Phosphotyrosine:0.038	None
Os12t0435200-01	286	N	N-linked_glycosylation:0.036	None
Os12t0435200-01	289	Q	Pyrrolidone_carboxylic_acid:0.07	None
Os12t0435200-01	290	P	Hydroxyproline:0.052	None
Os12t0435200-01	293	T	Phosphothreonine:0.065;O-linked_glycosylation:0.079	None
Os12t0435200-01	294	Y	Phosphotyrosine:0.037	None
Os12t0435200-01	299	R	Methylarginine:0.094	None
Os12t0435200-01	302	S	Phosphoserine:0.105;O-linked_glycosylation:0.065	None
Os12t0435200-01	303	K	Ubiquitination:0.432;SUMOylation:0.163;N6-acetyllysine:0.292;Methyllysine:0.042;Hydroxylysine:0.049	None
Os12t0435200-01	308	P	Hydroxyproline:0.055	None
Os12t0435200-01	311	S	Phosphoserine:0.29;O-linked_glycosylation:0.141	None
Os12t0435200-01	313	Q	Pyrrolidone_carboxylic_acid:0.215	None
Os12t0435200-01	314	K	Ubiquitination:0.405;SUMOylation:0.19;N6-acetyllysine:0.18;Methyllysine:0.058;Hydroxylysine:0.05	None
Os12t0435200-01	315	P	Hydroxyproline:0.123	None
Os12t0435200-01	316	S	Phosphoserine:0.128;O-linked_glycosylation:0.112	None
Os12t0435200-01	324	T	Phosphothreonine:0.078;O-linked_glycosylation:0.156	None
Os12t0435200-01	326	R	Methylarginine:0.07	None
Os12t0435200-01	327	Y	Phosphotyrosine:0.082	None
Os12t0435200-01	331	P	Hydroxyproline:0.094	None
Os12t0435200-01	333	S	Phosphoserine:0.115;O-linked_glycosylation:0.124	None
Os12t0435200-01	334	Q	Pyrrolidone_carboxylic_acid:0.065	None
Os12t0435200-01	338	N	N-linked_glycosylation:0.035	None
Os12t0435200-01	339	P	Hydroxyproline:0.063	None
Os12t0435200-01	345	R	Methylarginine:0.43	None
Os12t0435200-01	347	S	Phosphoserine:0.333;O-linked_glycosylation:0.103	None
Os12t0435200-01	348	S	Phosphoserine:0.802;O-linked_glycosylation:0.114	Phosphoserine:0.802
Os12t0435200-01	354	R	Methylarginine:0.073	None
Os12t0435200-01	355	T	Phosphothreonine:0.106;O-linked_glycosylation:0.138	None
Os12t0435200-01	358	P	Hydroxyproline:0.124	None
Os12t0435200-01	359	R	Methylarginine:0.095	None
Os12t0435200-01	364	P	Hydroxyproline:0.143	None
Os12t0435200-01	365	R	Methylarginine:0.074	None
Os12t0435200-01	366	Y	Phosphotyrosine:0.043	None
Os12t0435200-01	368	K	Ubiquitination:0.277;SUMOylation:0.355;N6-acetyllysine:0.691;Methyllysine:0.181;Hydroxylysine:0.034	N6-acetyllysine:0.691
Os12t0435200-01	371	S	Phosphoserine:0.212;O-linked_glycosylation:0.079	None
Os12t0435200-01	374	R	Methylarginine:0.092	None
Os12t0435200-01	379	P	Hydroxyproline:0.059	None
Os12t0435200-01	380	R	Methylarginine:0.084	None
Os12t0435200-01	382	N	N-linked_glycosylation:0.033	None
Os12t0435200-01	386	T	Phosphothreonine:0.1;O-linked_glycosylation:0.114	None
Os12t0435200-01	387	T	Phosphothreonine:0.091;O-linked_glycosylation:0.12	None
Os12t0435200-01	388	N	N-linked_glycosylation:0.032	None
Os12t0435200-01	403	P	Hydroxyproline:0.054	None
Os12t0435200-01	404	N	N-linked_glycosylation:0.034	None
Os12t0435200-01	407	S	Phosphoserine:0.074;O-linked_glycosylation:0.084	None
Os12t0435200-01	414	N	N-linked_glycosylation:0.034	None
Os12t0435200-01	419	R	Methylarginine:0.021	None
Os12t0435200-01	421	R	Methylarginine:0.016	None
Os12t0435200-01	426	R	Methylarginine:0.023	None
Os12t0435200-01	428	N	N-linked_glycosylation:0.043	None
Os12t0435200-01	430	C	S-palmitoyl_cysteine:0.022	None
Os12t0435200-01	431	T	Phosphothreonine:0.12;O-linked_glycosylation:0.068	None
Os12t0435200-01	435	S	Phosphoserine:0.087;O-linked_glycosylation:0.075	None
Os12t0435200-01	436	C	S-palmitoyl_cysteine:0.025	None
Os12t0435200-01	437	T	Phosphothreonine:0.099;O-linked_glycosylation:0.094	None
Os12t0435200-01	440	S	Phosphoserine:0.366;O-linked_glycosylation:0.084	None
Os12t0435200-01	441	P	Hydroxyproline:0.064	None
Os12t0435200-01	443	S	Phosphoserine:0.171;O-linked_glycosylation:0.098	None
Os12t0435200-01	451	Q	Pyrrolidone_carboxylic_acid:0.105	None
Os12t0435200-01	453	Y	Phosphotyrosine:0.038	None
Os12t0435200-01	456	R	Methylarginine:0.149	None
Os12t0435200-01	457	K	Ubiquitination:0.267;SUMOylation:0.038;N6-acetyllysine:0.196;Methyllysine:0.083;Hydroxylysine:0.575	Hydroxylysine:0.575
Os12t0435200-01	458	N	N-linked_glycosylation:0.034	None
Os12t0435200-01	459	R	Methylarginine:0.59	Methylarginine:0.59
Os12t0435200-01	460	Y	Phosphotyrosine:0.072	None
Os12t0435200-01	462	Y	Phosphotyrosine:0.127	None
Os12t0435200-01	466	S	Phosphoserine:0.34;O-linked_glycosylation:0.362	None
Os12t0435200-01	468	P	Hydroxyproline:0.121	None
Os12t0435200-01	470	P	Hydroxyproline:0.318	None
Os12t0435200-01	471	K	Ubiquitination:0.459;SUMOylation:0.037;N6-acetyllysine:0.34;Methyllysine:0.084;Hydroxylysine:0.049	None
Os12t0435200-01	473	K	Ubiquitination:0.282;SUMOylation:0.048;N6-acetyllysine:0.186;Methyllysine:0.081;Hydroxylysine:0.198	None
Os12t0435200-01	476	R	Methylarginine:0.112	None
Os12t0435200-01	477	K	Ubiquitination:0.289;SUMOylation:0.195;N6-acetyllysine:0.37;Methyllysine:0.138;Hydroxylysine:0.048	None
Os12t0435200-01	485	S	Phosphoserine:0.427;O-linked_glycosylation:0.822	O-linked_glycosylation:0.822
Os12t0435200-01	488	C	S-palmitoyl_cysteine:0.034	None
Os12t0435200-01	489	T	Phosphothreonine:0.126;O-linked_glycosylation:0.173	None
Os12t0435200-01	492	R	Methylarginine:0.287	None
Os12t0435200-01	493	R	Methylarginine:0.15	None
Os12t0435200-01	499	C	S-palmitoyl_cysteine:0.033	None
Os12t0435200-01	504	P	Hydroxyproline:0.232	None
Os12t0435200-01	508	P	Hydroxyproline:0.063	None
Os12t0435200-01	510	N	N-linked_glycosylation:0.033	None
Os12t0435200-01	514	Y	Phosphotyrosine:0.106	None
Os12t0435200-01	516	N	N-linked_glycosylation:0.034	None
Os12t0435200-01	519	S	Phosphoserine:0.062;O-linked_glycosylation:0.398	None
Os12t0435200-01	521	Y	Phosphotyrosine:0.065	None
Os12t0435200-01	524	C	S-palmitoyl_cysteine:0.025	None
Os12t0435200-01	525	Y	Phosphotyrosine:0.042	None
Os12t0435200-01	526	T	Phosphothreonine:0.043;O-linked_glycosylation:0.074	None
Os12t0435200-01	531	T	Phosphothreonine:0.051;O-linked_glycosylation:0.093	None
Os12t0435200-01	534	S	Phosphoserine:0.061;O-linked_glycosylation:0.082	None
Os12t0435200-01	542	K	Ubiquitination:0.597;SUMOylation:0.148;N6-acetyllysine:0.143;Methyllysine:0.076;Hydroxylysine:0.088	Ubiquitination:0.597
Os12t0435200-01	543	S	Phosphoserine:0.545;O-linked_glycosylation:0.104	Phosphoserine:0.545
Os12t0435200-01	544	P	Hydroxyproline:0.048	None
Os12t0435200-01	553	Q	Pyrrolidone_carboxylic_acid:0.106	None
Os12t0435200-01	555	P	Hydroxyproline:0.092	None
Os12t0435200-01	556	S	Phosphoserine:0.082;O-linked_glycosylation:0.101	None
Os12t0435200-01	557	R	Methylarginine:0.059	None
Os12t0435200-01	559	P	Hydroxyproline:0.058	None
Os12t0435200-01	560	Y	Phosphotyrosine:0.044	None
Os12t0435200-01	568	K	Ubiquitination:0.545;SUMOylation:0.259;N6-acetyllysine:0.253;Methyllysine:0.117;Hydroxylysine:0.102	Ubiquitination:0.545
Os12t0435200-01	569	Q	Pyrrolidone_carboxylic_acid:0.027	None
Os12t0435200-01	575	Q	Pyrrolidone_carboxylic_acid:0.021	None
Os12t0435200-01	576	Q	Pyrrolidone_carboxylic_acid:0.016	None
